# Supplementary material for: A mass participatory experiment provides a rich temporal profile of temperature response in spring onions
Source: Plant Direct. 2019 Mar 12;3(3):e00126. doi: 10.1002/pld3.126 (PMC6508787; doi:10.1002/pld3.126)
Supplement: Supplementary file 8 [file PLD3-3-e00126-s008.xls]

## Sheet: PreExperiment
Supermarket	Batch	initial circumference(cm)	length of roots(cm)	roots trimmed?(Y/N)	height week 1 (cm)(01/08/17)	height week 2
A	1	4.8	0.8	N	5.8	10.8
A	1	3.5	1.3	N	6.2	10.7
A	1	3.7	1.3	N	6.5	12
A	1	3.5	1.5	N	6.9	11.4
A	1	2.1	3.2	N	7.4	13.1
A	1	4.7	1.1	N	6.1	11.2
A	1	4.5	0.7	N	6.1	11.6
A	2	4.2	2.4	N	6.3	11.9
A	2	4.4	0.7	N	5.8	10.1
A	2	3.7	1.8	N	6.9	13.9
A	2	2.1	0.8	N	6.8	13.6
A	2	3.8	1.7	N	6.2	11.5
A	2	3.1	0.5	N	7	14.7
A	2	3.7	1.2	N	6	11.1
A	2	3.3	2.1	N	6.9	14.3
B	3	4.7	NA	Y (pre)	6.2	9.1
B	3	4.7	NA	Y (pre)	6.9	10.8
B	3	5.2	NA	Y (pre)	7	12
B	3	4.5	NA	Y (pre)	4.6	5.4
B	3	4.5	NA	Y (pre)	7.2	12.3
B	3	5.3	NA	Y (pre)	6.9	11.1
B	3	4.8	NA	Y (pre)	7.3	12.5
B	3	4.2	NA	Y (pre)	5.2	8.1
B	3	4.5	NA	Y (pre)	7.1	13.4
B	3	5	NA	Y (pre)	6.2	9.8
B	3	6.8	NA	Y (pre)	6.8	10.6
B	4	6.2	NA	Y (pre)	6.6	12.7
B	4	4.7	NA	Y (pre)	6.6	12.4
B	4	4.5	NA	Y (pre)	5.6	9.2
B	4	4.4	NA	Y (pre)	6.6	10.9
B	4	3.6	NA	Y (pre)	6.9	11.8
B	4	4.9	NA	Y (pre)	6.7	12.4
B	4	4	NA	Y (pre)	5.8	9.9
C	5	3.9	0.2	Y	6.3	11
C	5	4.3	0.2	Y	6.4	10.9
C	5	4.2	0.2	Y	6.6	10.4
C	5	3.6	1.3	N	5.6	9.8
C	5	5.2	1.5	N	6	10.1
C	5	3.4	1.4	N	5.8	8.9
C	5	4.1	1.8	N	6.4	11
C	5	3.9	1	N	6.3	12.1
C	5	4.7	1.9	N	6.3	12.5
C	6	5.2	0.2	Y	6.1	11.6
C	6	3.8	0.2	Y	6.4	11.5
C	6	4.4	0.2	Y	6.2	11.1
C	6	5.1	1.3	N	5.8	10
C	6	4.4	1.6	N	5.9	12
C	6	4.9	0.6	N	6.2	11.5
C	6	4.6	0.8	N	5.9	10.9
C	7	3.4	0.2	Y	6	10.5
C	7	5.2	0.2	Y	6.1	11.1
C	7	4.5	0.2	Y	6.5	11.3
C	7	4.5	1.7	N	5.7	11.4
C	7	4.9	1.5	N	6.7	13
C	7	4.3	1.8	N	6.6	11.2
C	7	4.2	1.1	N	6.5	12.4
C	8	3.8	0.2	Y	6.7	12.6
C	8	5.9	0.2	Y	7.5	14.3
C	8	5.8	0.2	Y	6	10.6
C	8	4.4	2.2	N	6.4	11.5
C	8	3.7	2	N	6.3	10.5
C	8	3.3	2.2	N	6	10.9
C	8	5.1	2.7	N	6.4	12.2

## Sheet: BBC Data Anonymysed
Q1	origin	exp date	amount of light	direction	date	day of week	timesRaw 1	timesRaw 2	timesRaw 3	timesRaw 4	timesRaw 5	timesRaw 6	timesRaw 7	timesRaw 8	timesRaw 9	timesRaw 10	timesRaw 11	timesX 1	timesX 2	timesX 3	timesX 4	timesX 5	timesX 6	timesX 7	timesX 8	timesX 9	timesX 10	timesX 11	circum	height 1	height 2	height 3	height 4	height 5	height 6	height 7	height 8	height 9	height 10	height 11
1	Mexico	2018-03-05	A lot	southeast	2018-03-07	Wednesday	16	12	12	12	12	12	12	12	NA	12	16	1	1.83333	2.83333	5.83333	6.83333	7.83333	8.83333	9.83333	NA	13.8333	15	4.1	4.5	4.6	4.7	6.5	6.5	NA	NA	7.6	NA	9.7	9.9
2	Mexico	2018-03-05	A lot	southeast	2018-03-07	Wednesday	16	12	12	12	12	12	12	12	NA	12	16	1	1.83333	2.83333	5.83333	6.83333	7.83333	8.83333	9.83333	NA	13.8333	15	3	4.5	6.2	7.5	NA	NA	8	8.1	NA	NA	NA	9.1
3	Mexico	2018-03-05	A lot	southeast	2018-03-07	Wednesday	16	12	12	12	12	12	12	12	NA	12	16	1	1.83333	2.83333	5.83333	6.83333	7.83333	8.83333	9.83333	NA	13.8333	15	2.7	4.5	5	NA	NA	7	NA	NA	NA	NA	NA	12
4	Mexico	2018-03-05	A lot	southeast	2018-03-07	Wednesday	16	12	12	12	12	12	12	12	NA	12	16	1	1.83333	2.83333	5.83333	6.83333	7.83333	8.83333	9.83333	NA	13.8333	15	4.5	4.5	NA	6	6.5	NA	7.5	NA	NA	NA	8	9
5	Mexico	2018-03-05	A lot	southeast	2018-03-07	Wednesday	16	12	12	12	12	12	12	12	NA	12	16	1	1.83333	2.83333	5.83333	6.83333	7.83333	8.83333	9.83333	NA	13.8333	15	3	4.5	NA	6.5	7	7.6	NA	8	8.5	NA	9	9.5
6	Mexico	2018-03-05	A lot	southeast	2018-03-07	Wednesday	16	12	12	12	12	12	12	12	NA	12	16	1	1.83333	2.83333	5.83333	6.83333	7.83333	8.83333	9.83333	NA	13.8333	15	4.5	4.5	5	NA	7	7.6	8	9	10	NA	NA	12
7	Mexico	2018-03-05	A lot	southeast	2018-03-07	Wednesday	16	12	12	12	12	12	12	12	NA	12	16	1	1.83333	2.83333	5.83333	6.83333	7.83333	8.83333	9.83333	NA	13.8333	15	2.4	4.5	4.8	5	NA	6	6.8	7.2	8	NA	9.5	10.5
8	Mexico	2018-03-05	A lot	southeast	2018-03-07	Wednesday	16	12	12	12	12	12	12	12	NA	12	16	1	1.83333	2.83333	5.83333	6.83333	7.83333	8.83333	9.83333	NA	13.8333	15	4	4.5	5.1	6.1	NA	7	7.6	8.1	9.5	NA	10.2	11.1
9	Senegal	2018-03-12	A moderate amount	east	2018-03-13	Tuesday	15	10	14	12	9	15	11	15	11	11	13	1	1.79167	2.95833	3.875	6.75	8	8.83333	10	10.8333	13.8333	14.9167	3.6	4.5	5.1	5.5	5.9	6.4	6.5	7	7.6	8	9.6	10.4
10	Senegal	2018-03-12	A moderate amount	east	2018-03-13	Tuesday	15	10	14	12	9	15	11	15	11	11	13	1	1.79167	2.95833	3.875	6.75	8	8.83333	10	10.8333	13.8333	14.9167	3.9	4.5	5	5	5.3	5.5	6	6.4	6.6	7	8.5	9.3
11	Senegal	2018-03-12	A moderate amount	east	2018-03-13	Tuesday	15	10	14	12	9	15	11	15	11	11	13	1	1.79167	2.95833	3.875	6.75	8	8.83333	10	10.8333	13.8333	14.9167	5	4.5	4.8	5.4	5.6	5.9	6	6.2	6.5	6.7	7.4	7.9
12	Senegal	2018-03-12	A moderate amount	east	2018-03-13	Tuesday	15	10	14	12	9	15	11	15	11	11	13	1	1.79167	2.95833	3.875	6.75	8	8.83333	10	10.8333	13.8333	14.9167	4	4.5	4.8	5	5.4	NA	6.3	6.4	7	7.7	9.5	10.2
13	Senegal	2018-03-12	A moderate amount	east	2018-03-13	Tuesday	15	10	14	12	9	15	11	15	11	11	13	1	1.79167	2.95833	3.875	6.75	8	8.83333	10	10.8333	13.8333	14.9167	5	4.5	5	5.4	5.5	5.7	6	6.2	6.4	6.4	7.2	8
14	Senegal	2018-03-12	A moderate amount	east	2018-03-13	Tuesday	15	10	14	12	9	15	11	15	11	11	13	1	1.79167	2.95833	3.875	6.75	8	8.83333	10	10.8333	13.8333	14.9167	4	4.3	4.5	4.7	5.2	5.6	5.9	6.2	7	7.3	9.4	10.5
15	Senegal	2018-03-12	A moderate amount	east	2018-03-13	Tuesday	15	10	14	12	9	15	11	15	11	11	13	1	1.79167	2.95833	3.875	6.75	8	8.83333	10	10.8333	13.8333	14.9167	4.5	4.5	4.8	4.9	5.3	5.5	5.5	5.6	6.2	6.5	7.5	7.9
16	Senegal	2018-03-12	A moderate amount	east	2018-03-13	Tuesday	15	10	14	12	9	15	11	15	11	11	13	1	1.79167	2.95833	3.875	6.75	8	8.83333	10	10.8333	13.8333	14.9167	4	4.5	4.8	5.1	5.3	5.5	5.8	6	6.5	7	9	10.2
17	Senegal	2018-03-12	A moderate amount	east	2018-03-13	Tuesday	15	10	14	12	9	15	11	15	11	11	13	1	1.79167	2.95833	3.875	6.75	8	8.83333	10	10.8333	13.8333	14.9167	3.8	4.5	5	5.3	5.6	5.9	6	6.4	6	6.5	7.4	8
18	egypt	2018-04-25	A little	southeast	2018-03-19	Monday	12	12	12	12	12	12	12	12	12	12	12	1	2	3	4	5	8	9	10	11	12	15	4.1	4.5	5	5.3	5.5	5.6	6.8	7	7.5	7.6	NA	NA
19	egypt	2018-04-25	A little	southeast	2018-03-19	Monday	12	12	12	12	12	12	12	12	12	12	12	1	2	3	4	5	8	9	10	11	12	15	3.2	4.5	4.7	5.2	5.5	5.7	5.8	5.9	6	6.1	NA	NA
20	egypt	2018-04-25	A little	southeast	2018-03-19	Monday	12	12	12	12	12	12	12	12	12	12	12	1	2	3	4	5	8	9	10	11	12	15	3.9	4.5	4.6	4.8	5	5.3	6	6.3	6.5	7	NA	NA
21	egypt	2018-04-25	A little	southeast	2018-03-19	Monday	12	12	12	12	12	12	12	12	12	12	12	1	2	3	4	5	8	9	10	11	12	15	4	4.5	5	5.3	5.4	5.5	5.6	5.7	5.8	5.9	NA	NA
22	egypt	2018-04-25	A little	southeast	2018-03-19	Monday	12	12	12	12	12	12	12	12	12	12	12	1	2	3	4	5	8	9	10	11	12	15	5	4.5	4.6	5.1	5.6	6	6	6.2	6.3	7.1	NA	NA
23	egypt	2018-04-25	A little	southeast	2018-03-19	Monday	12	12	12	12	12	12	12	12	12	12	12	1	2	3	4	5	8	9	10	11	12	15	4	4.5	4.7	4.9	5.4	5.5	6	6.3	7.5	7.6	NA	NA
24	egypt	2018-04-25	A little	southeast	2018-03-19	Monday	12	12	12	12	12	12	12	12	12	12	12	1	2	3	4	5	8	9	10	11	12	15	5	4.5	4.8	4.9	5.2	5.4	6.4	6.5	7	7.6	NA	NA
25	egypt	2018-04-25	A little	southeast	2018-03-19	Monday	12	12	12	12	12	12	12	12	12	12	12	1	2	3	4	5	8	9	10	11	12	15	4	4.5	4.6	4.7	4.8	5	5	5.2	5.4	5.5	NA	NA
26	egypt	2018-04-25	A little	southeast	2018-03-19	Monday	12	12	12	12	12	12	12	12	12	12	12	1	2	3	4	5	8	9	10	11	12	15	2.9	4.5	5.1	5.3	5.6	5.7	5.8	5.8	6	6.6	NA	NA
27	England	2018-03-09	A little	south	2018-03-09	Friday	NA	NA	NA	NA	NA	NA	NA	NA	NA	NA	NA	NA	NA	NA	NA	NA	NA	NA	NA	NA	NA	NA	NA	4.5	NA	NA	NA	5.5	NA	NA	NA	NA	NA	6.3
28	England	2018-03-09	A little	south	2018-03-09	Friday	NA	NA	NA	NA	NA	NA	NA	NA	NA	NA	NA	NA	NA	NA	NA	NA	NA	NA	NA	NA	NA	NA	NA	4.5	NA	NA	NA	5.1	NA	NA	NA	NA	NA	6.1
29	England	2018-03-09	A little	south	2018-03-09	Friday	NA	NA	NA	NA	NA	NA	NA	NA	NA	NA	NA	NA	NA	NA	NA	NA	NA	NA	NA	NA	NA	NA	NA	4.5	NA	NA	NA	5.6	NA	NA	NA	NA	NA	6.4
30	England	2018-03-09	A little	south	2018-03-09	Friday	NA	NA	NA	NA	NA	NA	NA	NA	NA	NA	NA	NA	NA	NA	NA	NA	NA	NA	NA	NA	NA	NA	NA	4.5	NA	NA	NA	5	NA	NA	NA	NA	NA	5.9
31	England	2018-03-09	A little	south	2018-03-09	Friday	NA	NA	NA	NA	NA	NA	NA	NA	NA	NA	NA	NA	NA	NA	NA	NA	NA	NA	NA	NA	NA	NA	NA	4.5	NA	NA	NA	4.9	NA	NA	NA	NA	NA	5.5
32	Morocco	2018-04-12	A lot	south	2018-04-10	Tuesday	13	13	13	13	12	13	13	13	13	13	13	1	2	3	4	6.95833	8	9	10	11	14	15	4.9	4.5	4.6	5	6	6.8	7	7.5	8.4	9.1	11	12
33	Morocco	2018-04-12	A lot	south	2018-04-10	Tuesday	13	13	13	13	12	13	13	13	13	13	13	1	2	3	4	6.95833	8	9	10	11	14	15	4.8	4.5	4.3	4.7	5.1	6.5	6.9	7.4	7.6	8.5	9.7	10.1
34	Morocco	2018-04-12	A lot	south	2018-04-10	Tuesday	13	13	13	13	12	13	13	13	13	13	13	1	2	3	4	6.95833	8	9	10	11	14	15	5	4.5	5.2	5.8	6	6.5	7	8.1	9	9.5	10.6	10.6
35	Morocco	2018-04-12	A lot	south	2018-04-10	Tuesday	13	13	13	13	12	13	13	13	13	13	13	1	2	3	4	6.95833	8	9	10	11	14	15	5	4.5	4.7	5	5.2	6.5	6.8	7	7.6	8.1	9.2	10
36	Morocco	2018-04-12	A lot	south	2018-04-10	Tuesday	13	13	13	13	12	13	13	13	13	13	13	1	2	3	4	6.95833	8	9	10	11	14	15	4.1	4.5	4.7	5.1	6.3	7.2	7.6	8	8.9	9.1	10.4	11.3
37	Morocco	2018-04-12	A lot	south	2018-04-10	Tuesday	13	13	13	13	12	13	13	13	13	13	13	1	2	3	4	6.95833	8	9	10	11	14	15	5.2	4.5	5	6.5	7	8.8	9.4	10.2	10.6	11.6	14.2	14.7
38	Morocco	2018-04-12	A lot	south	2018-04-10	Tuesday	13	13	13	13	12	13	13	13	13	13	13	1	2	3	4	6.95833	8	9	10	11	14	15	4.5	4.5	4.7	5	5.5	6.4	6.6	7.5	8.1	8.9	9.6	11.5
39	Morocco	2018-04-12	A lot	south	2018-04-10	Tuesday	13	13	13	13	12	13	13	13	13	13	13	1	2	3	4	6.95833	8	9	10	11	14	15	4.9	4.5	5.1	6.5	7.2	8.1	9.4	10.1	10.7	11.6	13.9	14.5
40	Egypt	2018-04-12	A lot	west	2018-04-10	Tuesday	12	12	12	12	12	12	12	12	12	12	12	1	2	3	4	7	8	9	10	11	14	15	4	4.5	5.2	5.7	5.7	7.2	8.1	8.2	9.6	11.2	12.1	12.9
41	Egypt	2018-04-12	A lot	west	2018-04-10	Tuesday	12	12	12	12	12	12	12	12	12	12	12	1	2	3	4	7	8	9	10	11	14	15	4.2	4.5	5.2	5.3	5.7	7.4	8	8.6	9.8	10.5	11.5	12.2
42	Egypt	2018-04-12	A lot	west	2018-04-10	Tuesday	12	12	12	12	12	12	12	12	12	12	12	1	2	3	4	7	8	9	10	11	14	15	4.4	4.5	4.8	4.9	5	6	6.5	7.3	8	9	10.5	10.8
43	Egypt	2018-04-12	A lot	west	2018-04-10	Tuesday	12	12	12	12	12	12	12	12	12	12	12	1	2	3	4	7	8	9	10	11	14	15	4.3	4.5	4.6	4.8	4.8	6.5	7.4	8	8.6	9.8	13	13.8
44	Egypt	2018-04-12	A lot	west	2018-04-10	Tuesday	12	12	12	12	12	12	12	12	12	12	12	1	2	3	4	7	8	9	10	11	14	15	3.4	4.5	5.3	5.8	6	8	8.5	9.1	9.8	10.9	12	12.2
45	Egypt	2018-04-12	A lot	west	2018-04-10	Tuesday	12	12	12	12	12	12	12	12	12	12	12	1	2	3	4	7	8	9	10	11	14	15	4.2	4.5	5	5.3	5.4	6.6	7.2	7.9	8.6	11.1	13.5	14.3
46	Egypt	2018-04-12	A lot	west	2018-04-10	Tuesday	12	12	12	12	12	12	12	12	12	12	12	1	2	3	4	7	8	9	10	11	14	15	4.3	4.5	5.2	5.5	5.8	6.9	7.7	8.7	9.8	11.1	13.3	14
47	Egypt	2018-04-12	A lot	west	2018-04-10	Tuesday	12	12	12	12	12	12	12	12	12	12	12	1	2	3	4	7	8	9	10	11	14	15	6.2	4.5	4	4.4	4.6	5.6	6.3	7.1	9.2	9.7	13	14.1
48	Egypt	2018-04-12	A lot	west	2018-04-10	Tuesday	12	12	12	12	12	12	12	12	12	12	12	1	2	3	4	7	8	9	10	11	14	15	3.3	4.5	5	5	5.1	6.5	7.5	8.6	9.6	11.8	14.3	15.3
49	Egypt	2018-04-12	A lot	west	2018-04-10	Tuesday	12	12	12	12	12	12	12	12	12	12	12	1	2	3	4	7	8	9	10	11	14	15	3.5	4.5	4.9	5.1	5.3	6.3	7.2	7.7	8.3	8.7	9.6	10.2
50	Mexico	05.03.2018	A moderate amount	southeast	07.03.2018	Wednesday	NA	NA	NA	NA	NA	NA	NA	NA	NA	NA	NA	NA	NA	NA	NA	NA	NA	NA	NA	NA	NA	NA	3	4.5	6.2	7.5	NA	NA	8	8.1	NA	8.5	NA	9.1
51	Mexico	05.03.2018	A moderate amount	southeast	07.03.2018	Wednesday	NA	NA	NA	NA	NA	NA	NA	NA	NA	NA	NA	NA	NA	NA	NA	NA	NA	NA	NA	NA	NA	NA	4	4.5	5.1	6.1	7	7.6	8.1	9.5	NA	10.2	NA	11.1
52	Mexico	05.03.2018	A moderate amount	southeast	07.03.2018	Wednesday	NA	NA	NA	NA	NA	NA	NA	NA	NA	NA	NA	NA	NA	NA	NA	NA	NA	NA	NA	NA	NA	NA	2.7	4.5	5	NA	NA	7	7.4	NA	NA	11.3	NA	12
53	Mexico	05.03.2018	A moderate amount	southeast	07.03.2018	Wednesday	NA	NA	NA	NA	NA	NA	NA	NA	NA	NA	NA	NA	NA	NA	NA	NA	NA	NA	NA	NA	NA	NA	2.4	4.5	4.8	5	6	6.8	7.2	8	NA	9.5	NA	10.5
54	Mexico	05.03.2018	A moderate amount	southeast	07.03.2018	Wednesday	NA	NA	NA	NA	NA	NA	NA	NA	NA	NA	NA	NA	NA	NA	NA	NA	NA	NA	NA	NA	NA	NA	4	4.5	5	NA	7	7.6	8	9	NA	10	NA	12
55	Mexico	05.03.2018	A moderate amount	southeast	07.03.2018	Wednesday	NA	NA	NA	NA	NA	NA	NA	NA	NA	NA	NA	NA	NA	NA	NA	NA	NA	NA	NA	NA	NA	NA	4.5	4.5	NA	6	6.5	NA	7.5	8	NA	NA	NA	9
56	Mexico	05.03.2018	A moderate amount	southeast	07.03.2018	Wednesday	NA	NA	NA	NA	NA	NA	NA	NA	NA	NA	NA	NA	NA	NA	NA	NA	NA	NA	NA	NA	NA	NA	3	4.5	NA	6	6.5	7	7.6	8	NA	9	NA	9.5
57	Mexico	05.03.2018	A moderate amount	southeast	07.03.2018	Wednesday	NA	NA	NA	NA	NA	NA	NA	NA	NA	NA	NA	NA	NA	NA	NA	NA	NA	NA	NA	NA	NA	NA	4.1	4.5	4.6	4.7	6	6.5	7.6	NA	NA	9.7	NA	9.9
58	Egypt	2018-04-17	A great deal of direct sunlight	southeast	2018-04-16	Monday	10	12	11	11	11	12	11	10	11	11	12	1	2.08333	3.04167	4.04167	5.04167	8.08333	9.04167	10	11.0417	12.0417	15.0833	5	4.5	5.3	5.4	6	6.4	8	8.5	8.5	9	9.3	11.3
59	Egypt	2018-04-17	A great deal of direct sunlight	southeast	2018-04-16	Monday	10	12	11	11	11	12	11	10	11	11	12	1	2.08333	3.04167	4.04167	5.04167	8.08333	9.04167	10	11.0417	12.0417	15.0833	3.5	4.5	5	5.2	5.5	6.1	8.6	9.3	9.7	10	10.1	10.3
60	Egypt	2018-04-17	A great deal of direct sunlight	southeast	2018-04-16	Monday	10	12	11	11	11	12	11	10	11	11	12	1	2.08333	3.04167	4.04167	5.04167	8.08333	9.04167	10	11.0417	12.0417	15.0833	4.1	4.5	5	5.4	6	6.8	9.9	10.5	10.9	11	11.5	12
61	Egypt	2018-04-17	A great deal of direct sunlight	southeast	2018-04-16	Monday	10	12	11	11	11	12	11	10	11	11	12	1	2.08333	3.04167	4.04167	5.04167	8.08333	9.04167	10	11.0417	12.0417	15.0833	5.3	4.5	5.2	5.5	6	6.2	9.5	10.2	11.5	11.8	13	15.5
62	Egypt	2018-04-17	A great deal of direct sunlight	southeast	2018-04-16	Monday	10	12	11	11	11	12	11	10	11	11	12	1	2.08333	3.04167	4.04167	5.04167	8.08333	9.04167	10	11.0417	12.0417	15.0833	4.2	4.5	5	5.3	5.8	7	9	11	11.5	10.1	10.5	12.7
63	Egypt	2018-04-17	A great deal of direct sunlight	southeast	2018-04-16	Monday	10	12	11	11	11	12	11	10	11	11	12	1	2.08333	3.04167	4.04167	5.04167	8.08333	9.04167	10	11.0417	12.0417	15.0833	4.3	4.5	5.1	5.5	6	6.5	7.5	8.3	9.3	9.3	10	10.2
64	Egypt	2018-04-17	A great deal of direct sunlight	southeast	2018-04-16	Monday	10	12	11	11	11	12	11	10	11	11	12	1	2.08333	3.04167	4.04167	5.04167	8.08333	9.04167	10	11.0417	12.0417	15.0833	4.3	4.5	4.5	4.8	5.5	6	9	9.5	10.7	10.8	11.2	12
65	Egypt	2018-04-17	A great deal of direct sunlight	southeast	2018-04-16	Monday	10	12	11	11	11	12	11	10	11	11	12	1	2.08333	3.04167	4.04167	5.04167	8.08333	9.04167	10	11.0417	12.0417	15.0833	5	4.5	4.5	4.6	5.1	5.6	7.2	7.9	9.4	10	10.8	12.5
66	Egypt	2018-04-17	A great deal of direct sunlight	southeast	2018-04-16	Monday	10	12	11	11	11	12	11	10	11	11	12	1	2.08333	3.04167	4.04167	5.04167	8.08333	9.04167	10	11.0417	12.0417	15.0833	5	4.5	4.3	4.6	5.2	5.8	8.9	9.5	10.5	11	11.5	13
67	Egypt	2018-04-17	A great deal of direct sunlight	southeast	2018-04-16	Monday	10	12	11	11	11	12	11	10	11	11	12	1	2.08333	3.04167	4.04167	5.04167	8.08333	9.04167	10	11.0417	12.0417	15.0833	4	4.5	4.7	5	5	5.2	8	8.5	10	11	11.5	12.5
68	Egypt	2018-04-17	A great deal of direct sunlight	southeast	2018-04-16	Monday	10	12	11	11	11	12	11	10	11	11	12	1	2.08333	3.04167	4.04167	5.04167	8.08333	9.04167	10	11.0417	12.0417	15.0833	2.5	4.5	5.5	5.5	6	6.5	8.5	10	10.5	10.7	11	12.7
69	Egypt	2018-04-17	A great deal of direct sunlight	southeast	2018-04-16	Monday	10	12	11	11	11	12	11	10	11	11	12	1	2.08333	3.04167	4.04167	5.04167	8.08333	9.04167	10	11.0417	12.0417	15.0833	4	4.5	4.5	5.5	5.5	6	7	8.2	9.1	9.7	10.5	12
70	Egypt	2018-04-17	A moderate amount	west	2018-04-16	Monday	14	11.4	10.5	11	11	11	10.55	10.55	10.55	11	10.5	1	1.89167	2.85417	3.875	4.875	7.875	8.85625	9.85625	10.8562	11.875	14.8542	4	4.5	5.2	5.8	6.8	8	10.7	11.7	12.2	12.5	13	13.5
71	Egypt	2018-04-17	A moderate amount	west	2018-04-16	Monday	14	11.4	10.5	11	11	11	10.55	10.55	10.55	11	10.5	1	1.89167	2.85417	3.875	4.875	7.875	8.85625	9.85625	10.8562	11.875	14.8542	4	4.5	5.1	5.7	6.4	7.7	8.8	9	9.5	10	10.4	11
72	Egypt	2018-04-17	A moderate amount	west	2018-04-16	Monday	14	11.4	10.5	11	11	11	10.55	10.55	10.55	11	10.5	1	1.89167	2.85417	3.875	4.875	7.875	8.85625	9.85625	10.8562	11.875	14.8542	3.6	4.5	5.5	5.9	6.8	7.5	9	9.5	10	10.2	9.8	10
73	Egypt	2018-04-17	A moderate amount	west	2018-04-16	Monday	14	11.4	10.5	11	11	11	10.55	10.55	10.55	11	10.5	1	1.89167	2.85417	3.875	4.875	7.875	8.85625	9.85625	10.8562	11.875	14.8542	3.3	4.5	5.2	5.6	6.5	7.2	9.4	10.2	10.6	11.5	12	12.5
74	Egypt	2018-04-17	A moderate amount	west	2018-04-16	Monday	14	11.4	10.5	11	11	11	10.55	10.55	10.55	11	10.5	1	1.89167	2.85417	3.875	4.875	7.875	8.85625	9.85625	10.8562	11.875	14.8542	3.4	4.5	5	5.6	6.5	7.5	9.5	9.6	10.6	11.2	7	6.8
75	Egypt	2018-04-17	A moderate amount	west	2018-04-16	Monday	14	11.4	10.5	11	11	11	10.55	10.55	10.55	11	10.5	1	1.89167	2.85417	3.875	4.875	7.875	8.85625	9.85625	10.8562	11.875	14.8542	5.1	4.5	5	5.6	6.5	7.5	10.1	10.4	11	11.8	12.3	13
76	Egypt	2018-04-17	A moderate amount	west	2018-04-16	Monday	14	11.4	10.5	11	11	11	10.55	10.55	10.55	11	10.5	1	1.89167	2.85417	3.875	4.875	7.875	8.85625	9.85625	10.8562	11.875	14.8542	4	4.5	4.9	5.3	6.1	6.6	9	4.7	5.1	5.3	5.5	7
77	Egypt	10.04.2018	A moderate amount	south	06.04.2018	Friday	13.3	13.3	13.3	13.3	13.3	13.3	13.3	13.3	13.3	13.3	13.3	1	4	5	6	7	8	11	12	13	14	15	NA	4.5	6	6.5	6.8	6.7	7.5	9	10	10.5	10.8	11
78	Egypt	10.04.2018	A moderate amount	south	06.04.2018	Friday	13.3	13.3	13.3	13.3	13.3	13.3	13.3	13.3	13.3	13.3	13.3	1	4	5	6	7	8	11	12	13	14	15	NA	4.5	6.5	6.8	7.3	7.8	8	8.2	8.5	9	9.5	10
79	Egypt	10.04.2018	A moderate amount	south	06.04.2018	Friday	13.3	13.3	13.3	13.3	13.3	13.3	13.3	13.3	13.3	13.3	13.3	1	4	5	6	7	8	11	12	13	14	15	NA	4.5	6.2	6.5	7	7.5	8	9.6	10.5	11	11.6	12
80	Egypt	10.04.2018	A moderate amount	south	06.04.2018	Friday	13.3	13.3	13.3	13.3	13.3	13.3	13.3	13.3	13.3	13.3	13.3	1	4	5	6	7	8	11	12	13	14	15	NA	4.5	6	6.5	6.8	7.7	8	8.7	9	10	10.6	11
81	Egypt	10.04.2018	A moderate amount	south	06.04.2018	Friday	13.3	13.3	13.3	13.3	13.3	13.3	13.3	13.3	13.3	13.3	13.3	1	4	5	6	7	8	11	12	13	14	15	NA	4.5	6	6.5	6.8	7.3	7.6	8.7	9.4	9.7	9.9	10
82	Egypt	10.04.2018	A moderate amount	south	06.04.2018	Friday	13.3	13.3	13.3	13.3	13.3	13.3	13.3	13.3	13.3	13.3	13.3	1	4	5	6	7	8	11	12	13	14	15	NA	4.5	6	6.2	6.7	7.4	7.8	8	8.5	9.6	9.7	9.7
83	Egypt	10.04.2018	A moderate amount	south	06.04.2018	Friday	13.3	13.3	13.3	13.3	13.3	13.3	13.3	13.3	13.3	13.3	13.3	1	4	5	6	7	8	11	12	13	14	15	NA	4.5	6.5	6.8	7	7.5	8	10.9	11.5	12.2	12.4	12.5
84	Egypt	2018-04-15	A moderate amount	southeast	2018-04-16	Monday	13	13	13	13	13	13	13	13	13	13	13	1	2	3	4	5	8	9	10	11	12	15	2.5	4.5	5.5	5.7	7	8	10.5	12	12.1	12.5	13.5	13.5
85	Egypt	2018-04-15	A moderate amount	southeast	2018-04-16	Monday	13	13	13	13	13	13	13	13	13	13	13	1	2	3	4	5	8	9	10	11	12	15	2.2	4.5	5	5.4	6	7	9.5	10	10.5	10.5	10.5	10.5
86	Egypt	2018-04-15	A moderate amount	southeast	2018-04-16	Monday	13	13	13	13	13	13	13	13	13	13	13	1	2	3	4	5	8	9	10	11	12	15	2	4.5	4.6	5.3	6.5	7	8	8.5	10.3	10.5	10.5	10.5
87	Egypt	2018-04-15	A moderate amount	southeast	2018-04-16	Monday	13	13	13	13	13	13	13	13	13	13	13	1	2	3	4	5	8	9	10	11	12	15	2.3	4.5	4.6	4.8	5.3	5.9	7.8	8.4	9	9.3	10.3	10.3
88	Egypt	2018-04-15	A moderate amount	southeast	2018-04-16	Monday	13	13	13	13	13	13	13	13	13	13	13	1	2	3	4	5	8	9	10	11	12	15	1.7	4.5	5	5.5	5.7	6.2	7	7.6	8.1	8.2	9	9
89	England	2018-04-17	A lot	west	2018-04-16	Monday	9	15	15	15	11	15	15	15	12	15	15	1	2.25	3.25	4.25	5.08333	8.25	9.25	10.25	11.125	12.25	15.25	NA	4.5	4.8	5.5	6.4	7	8.3	8.7	9	9.5	9.6	9.6
90	Egypt	2018-04-19	A moderate amount	north	2018-04-17	Tuesday	14	14	13	9	9	9	9	9	9	9	9	1	2	2.95833	3.79167	6.79167	7.79167	8.79167	9.79167	10.7917	13.7917	14.7917	4	4.5	4.7	6	6.1	9.1	10.3	11	12	13	13.5	15.5
91	Egypt	2018-04-19	A moderate amount	north	2018-04-17	Tuesday	14	14	13	9	9	9	9	9	9	9	9	1	2	2.95833	3.79167	6.79167	7.79167	8.79167	9.79167	10.7917	13.7917	14.7917	4.5	4.5	5.2	5.5	6.2	8.7	10.4	10.5	13.5	14.3	16.7	18
92	Egypt	2018-04-19	A moderate amount	north	2018-04-17	Tuesday	14	14	13	9	9	9	9	9	9	9	9	1	2	2.95833	3.79167	6.79167	7.79167	8.79167	9.79167	10.7917	13.7917	14.7917	4	4.5	5	5	5.9	8.6	10	11.2	13	13.5	13.6	14.4
93	Egypt	2018-04-19	A moderate amount	north	2018-04-17	Tuesday	14	14	13	9	9	9	9	9	9	9	9	1	2	2.95833	3.79167	6.79167	7.79167	8.79167	9.79167	10.7917	13.7917	14.7917	3	4.5	5	6	7	8.5	10	11	12	12	15.1	16
94	Egypt	2018-04-19	A moderate amount	north	2018-04-17	Tuesday	14	14	13	9	9	9	9	9	9	9	9	1	2	2.95833	3.79167	6.79167	7.79167	8.79167	9.79167	10.7917	13.7917	14.7917	5	4.5	5.5	6	6.5	9.2	11.1	12	13.5	14.2	16	16.7
95	Egypt	2018-04-19	A moderate amount	north	2018-04-17	Tuesday	14	14	13	9	9	9	9	9	9	9	9	1	2	2.95833	3.79167	6.79167	7.79167	8.79167	9.79167	10.7917	13.7917	14.7917	4.3	4.5	5.1	6	6	8.5	10	11	11.3	12.5	15	15
96	Egypt	2018-04-15	A moderate amount	west	2018-04-17	Tuesday	12	12	12	12	12	12	12	12	12	13	9	1	2	3	4	7	8	9	10	11	14.0417	14.875	5	4.5	5	5.7	6.2	7.1	8.2	8.8	9.4	9.9	10.5	11.1
97	Egypt	2018-04-15	A moderate amount	west	2018-04-17	Tuesday	12	12	12	12	12	12	12	12	12	13	9	1	2	3	4	7	8	9	10	11	14.0417	14.875	3.6	4.5	4.75	5.3	5.9	9.5	10.4	10.7	11.9	13.1	NA	13.4
98	Egypt	2018-04-15	A moderate amount	west	2018-04-17	Tuesday	12	12	12	12	12	12	12	12	12	13	9	1	2	3	4	7	8	9	10	11	14.0417	14.875	NA	4.5	5	6	6.5	7.5	8	8.5	9.5	10	12.5	14
99	Egypt	2018-04-15	A moderate amount	west	2018-04-17	Tuesday	12	12	12	12	12	12	12	12	12	13	9	1	2	3	4	7	8	9	10	11	14.0417	14.875	5	4.5	4.8	5	5.1	6.1	7.2	8	9	10.5	NA	10.9
100	Egypt	2018-04-15	A moderate amount	west	2018-04-17	Tuesday	12	12	12	12	12	12	12	12	12	13	9	1	2	3	4	7	8	9	10	11	14.0417	14.875	NA	4.5	5	6	6.2	7	9.5	9.7	NA	NA	11.2	11.4
101	Egypt	2018-04-15	A moderate amount	west	2018-04-17	Tuesday	12	12	12	12	12	12	12	12	12	13	9	1	2	3	4	7	8	9	10	11	14.0417	14.875	4	4.5	4.7	5.2	5.9	8	9.5	10	11.2	11.2	12	12.2
102	Egypt	2018-04-15	A moderate amount	west	2018-04-17	Tuesday	12	12	12	12	12	12	12	12	12	13	9	1	2	3	4	7	8	9	10	11	14.0417	14.875	NA	4.5	5	5.5	6	7.5	8.5	9	9.5	10	11	11.5
103	Egypt	2018-04-15	A moderate amount	west	2018-04-17	Tuesday	12	12	12	12	12	12	12	12	12	13	9	1	2	3	4	7	8	9	10	11	14.0417	14.875	NA	4.5	4.7	4.9	5.5	8	8.9	9.5	10.1	10.7	NA	11
104	Egypt	2018-04-17	A great deal of direct sunlight	south	2018-04-18	Wednesday	13	13	13	14	13	13	14	13	13	13	13	1	2	3	6.04167	7	8	9.04167	10	13	14	15	4.5	4.5	5	5.5	6.2	7	4.5	5	5.5	6	7	8.5
105	Egypt	2018-04-17	A great deal of direct sunlight	south	2018-04-18	Wednesday	13	13	13	14	13	13	14	13	13	13	13	1	2	3	6.04167	7	8	9.04167	10	13	14	15	3.5	4.5	5.5	6	7	8	10.5	13	14.4	14	15	16.4
106	Egypt	2018-04-17	A great deal of direct sunlight	south	2018-04-18	Wednesday	13	13	13	14	13	13	14	13	13	13	13	1	2	3	6.04167	7	8	9.04167	10	13	14	15	3	4.5	5	5.5	6	6.5	7.5	8.5	10	11	11	15
107	Egypt	2018-04-17	A great deal of direct sunlight	south	2018-04-18	Wednesday	13	13	13	14	13	13	14	13	13	13	13	1	2	3	6.04167	7	8	9.04167	10	13	14	15	3	4.5	5	5	5	5	5.5	6	6	7	7.5	8
108	Egypt	2018-04-17	A great deal of direct sunlight	south	2018-04-18	Wednesday	13	13	13	14	13	13	14	13	13	13	13	1	2	3	6.04167	7	8	9.04167	10	13	14	15	3.5	4.5	5	5.2	5.8	5.4	5.9	6.1	6.6	6.8	7.1	8
109	Egypt	2018-04-17	A great deal of direct sunlight	south	2018-04-18	Wednesday	13	13	13	14	13	13	14	13	13	13	13	1	2	3	6.04167	7	8	9.04167	10	13	14	15	1.8	4.5	4.9	5.3	5.8	6.3	7.5	8	9	9.5	10	10.5
110	Egypt	2018-04-17	A great deal of direct sunlight	south	2018-04-18	Wednesday	13	13	13	14	13	13	14	13	13	13	13	1	2	3	6.04167	7	8	9.04167	10	13	14	15	4	4.5	5	6	6.5	6.5	7.5	8	8.5	9	10.5	11.5
111	Egypt	2018-04-17	A great deal of direct sunlight	south	2018-04-18	Wednesday	13	13	13	14	13	13	14	13	13	13	13	1	2	3	6.04167	7	8	9.04167	10	13	14	15	4	4.5	5	5.5	6	7.5	9.8	11	12	12.5	14.5	16
112	Egypt	2018-04-17	A great deal of direct sunlight	south	2018-04-18	Wednesday	13	13	13	14	13	13	14	13	13	13	13	1	2	3	6.04167	7	8	9.04167	10	13	14	15	4	4.5	4.9	5.4	5.7	6.1	8.5	9.2	12	12.3	13.3	15.4
113	Egypt	2018-04-17	A great deal of direct sunlight	south	2018-04-18	Wednesday	13	13	13	14	13	13	14	13	13	13	13	1	2	3	6.04167	7	8	9.04167	10	13	14	15	4.5	4.5	5	5	5.5	6	7	8	9	9.9	12.3	14.3
114	Egypt	2018-04-17	A great deal of direct sunlight	south	2018-04-18	Wednesday	13	13	13	14	13	13	14	13	13	13	13	1	2	3	6.04167	7	8	9.04167	10	13	14	15	2.5	4.5	5	5.5	5.6	6	7.1	8	8.5	9.9	11.2	16
115	Egypt	2018-04-17	A great deal of direct sunlight	south	2018-04-18	Wednesday	13	13	13	14	13	13	14	13	13	13	13	1	2	3	6.04167	7	8	9.04167	10	13	14	15	3	4.5	5.4	6	7	7.5	10	11	12.5	12.9	13.4	15.5
116	Egypt	2018-04-17	A great deal of direct sunlight	south	2018-04-18	Wednesday	13	13	13	14	13	13	14	13	13	13	13	1	2	3	6.04167	7	8	9.04167	10	13	14	15	4	4.5	5	5.5	6	6.5	7	8	8.4	8.5	9.5	10
117	Egypt	2018-04-17	A great deal of direct sunlight	south	2018-04-18	Wednesday	13	13	13	14	13	13	14	13	13	13	13	1	2	3	6.04167	7	8	9.04167	10	13	14	15	4	4.5	5.1	5.5	6	6.5	9	10.8	12	12	13	15
118	Egypt	2018-04-19	A moderate amount	north	2018-04-17	Tuesday	14	14	13	9	9	9	9	9	9	9	9	1	2	2.95833	3.79167	6.79167	7.79167	8.79167	9.79167	10.7917	13.7917	14.7917	4.5	4.5	5.2	5.5	6.2	8.7	10.4	10.5	13.5	14.3	16.7	18
119	Egypt	2018-04-19	A moderate amount	north	2018-04-17	Tuesday	14	14	13	9	9	9	9	9	9	9	9	1	2	2.95833	3.79167	6.79167	7.79167	8.79167	9.79167	10.7917	13.7917	14.7917	4.5	4.5	5.5	6	6.5	9.2	11.1	12	13.5	14.2	16	16.7
120	Egypt	2018-04-19	A moderate amount	north	2018-04-17	Tuesday	14	14	13	9	9	9	9	9	9	9	9	1	2	2.95833	3.79167	6.79167	7.79167	8.79167	9.79167	10.7917	13.7917	14.7917	4.5	4.5	5	5	5.9	8.6	10	11.2	13	13.5	13.6	14.4
121	Egypt	2018-04-19	A moderate amount	north	2018-04-17	Tuesday	14	14	13	9	9	9	9	9	9	9	9	1	2	2.95833	3.79167	6.79167	7.79167	8.79167	9.79167	10.7917	13.7917	14.7917	4	4.5	5	6	7	8.5	10	11	12	12	15.1	16
122	Egypt	2018-04-19	A moderate amount	north	2018-04-17	Tuesday	14	14	13	9	9	9	9	9	9	9	9	1	2	2.95833	3.79167	6.79167	7.79167	8.79167	9.79167	10.7917	13.7917	14.7917	4.3	4.5	6	6.1	9.1	10.3	10.3	11	12	13	13.5	15.5
123	Egypt	2018-04-19	A moderate amount	north	2018-04-17	Tuesday	14	14	13	9	9	9	9	9	9	9	9	1	2	2.95833	3.79167	6.79167	7.79167	8.79167	9.79167	10.7917	13.7917	14.7917	4.5	4.5	5.1	6	6	8.5	10	11	11.3	12.5	15.1	15
124	England		A moderate amount	northeast	2018-04-17	Tuesday	10.3	9	9	9	9	9	9	9	9	9	9	1	1.94583	2.94583	3.94583	6.94583	7.94583	8.94583	9.94583	10.9458	13.9458	14.9458	5	4.5	5.9	6.5	7	8.5	10.9	11.2	12.1	12.5	13	15
125	England		A moderate amount	northeast	2018-04-17	Tuesday	10.3	9	9	9	9	9	9	9	9	9	9	1	1.94583	2.94583	3.94583	6.94583	7.94583	8.94583	9.94583	10.9458	13.9458	14.9458	4.6	4.5	4.7	5.5	5.9	7.3	8.2	9.5	10.5	11	12	12.5
126	England		A moderate amount	northeast	2018-04-17	Tuesday	10.3	9	9	9	9	9	9	9	9	9	9	1	1.94583	2.94583	3.94583	6.94583	7.94583	8.94583	9.94583	10.9458	13.9458	14.9458	5	4.5	4.7	5.1	6	9.5	9.8	10.6	11	12.5	13.8	14.3
127	England		A moderate amount	northeast	2018-04-17	Tuesday	10.3	9	9	9	9	9	9	9	9	9	9	1	1.94583	2.94583	3.94583	6.94583	7.94583	8.94583	9.94583	10.9458	13.9458	14.9458	4.8	4.5	4.6	4.7	4.8	5.2	5.5	5.9	6.3	6.7	7.2	7.8
128	England		A moderate amount	northeast	2018-04-17	Tuesday	10.3	9	9	9	9	9	9	9	9	9	9	1	1.94583	2.94583	3.94583	6.94583	7.94583	8.94583	9.94583	10.9458	13.9458	14.9458	4.5	4.5	4.7	5.5	5.9	10.6	11	11.5	12	12.5	13.5	15
129	England		A moderate amount	northeast	2018-04-17	Tuesday	10.3	9	9	9	9	9	9	9	9	9	9	1	1.94583	2.94583	3.94583	6.94583	7.94583	8.94583	9.94583	10.9458	13.9458	14.9458	5.2	4.5	5.5	6.1	6.5	10.2	11.5	12.5	13.1	14.6	15.5	16
130	England		A moderate amount	northeast	2018-04-17	Tuesday	10.3	9	9	9	9	9	9	9	9	9	9	1	1.94583	2.94583	3.94583	6.94583	7.94583	8.94583	9.94583	10.9458	13.9458	14.9458	5.5	4.5	4.6	5.2	6	7.4	8.2	10.7	11.5	13	14.2	16.9
131	England		A moderate amount	northeast	2018-04-17	Tuesday	10.3	9	9	9	9	9	9	9	9	9	9	1	1.94583	2.94583	3.94583	6.94583	7.94583	8.94583	9.94583	10.9458	13.9458	14.9458	4.2	4.5	4.6	6.1	7.5	9.4	10.2	11	12	15.4	17.5	18
132	England		A moderate amount	northeast	2018-04-17	Tuesday	10.3	9	9	9	9	9	9	9	9	9	9	1	1.94583	2.94583	3.94583	6.94583	7.94583	8.94583	9.94583	10.9458	13.9458	14.9458	5	4.5	4.6	5	6.3	8.9	9.3	10.5	11	12.2	12.8	14.9
133	England		A moderate amount	northeast	2018-04-17	Tuesday	10.3	9	9	9	9	9	9	9	9	9	9	1	1.94583	2.94583	3.94583	6.94583	7.94583	8.94583	9.94583	10.9458	13.9458	14.9458	4.4	4.5	4.6	5.3	6.4	9.2	10.2	11	11.6	12	14.2	17
134	Egypt	23.04.2018	A lot	west	17.04.2018	Tuesday	13	13	13	13	13	13	13	13	13	13	13	1	2	3	4	7	8	9	10	11	14	15	4	4.5	5.7	6	6.5	NA	NA	NA	NA	NA	NA	NA
135	Egypt	23.04.2018	A lot	west	17.04.2018	Tuesday	13	13	13	13	13	13	13	13	13	13	13	1	2	3	4	7	8	9	10	11	14	15	4.5	4.5	6	6.2	7	NA	NA	NA	NA	NA	NA	NA
136	Egypt	23.04.2018	A lot	west	17.04.2018	Tuesday	13	13	13	13	13	13	13	13	13	13	13	1	2	3	4	7	8	9	10	11	14	15	4	4.5	5	6	6.3	NA	NA	NA	NA	NA	NA	NA
137	Egypt	23.04.2018	A lot	west	17.04.2018	Tuesday	13	13	13	13	13	13	13	13	13	13	13	1	2	3	4	7	8	9	10	11	14	15	4.5	4.5	4.9	6.5	7	NA	NA	NA	NA	NA	NA	NA
138	Egypt	23.04.2018	A lot	west	17.04.2018	Tuesday	13	13	13	13	13	13	13	13	13	13	13	1	2	3	4	7	8	9	10	11	14	15	4.5	4.5	5.4	6.4	7	NA	NA	NA	NA	NA	NA	NA
139	Egypt	23.04.2018	A lot	west	17.04.2018	Tuesday	13	13	13	13	13	13	13	13	13	13	13	1	2	3	4	7	8	9	10	11	14	15	4	4.5	5.6	6.3	6.5	NA	NA	NA	NA	NA	NA	NA
140	Egypt	23.04.2018	A lot	west	17.04.2018	Tuesday	13	13	13	13	13	13	13	13	13	13	13	1	2	3	4	7	8	9	10	11	14	15	4.5	4.5	5.3	6.4	6.5	NA	NA	NA	NA	NA	NA	NA
141	Egypt	23.04.2018	A lot	west	17.04.2018	Tuesday	13	13	13	13	13	13	13	13	13	13	13	1	2	3	4	7	8	9	10	11	14	15	4	4.5	4.8	5	6	NA	NA	NA	NA	NA	NA	NA
142	Egypt	2018-04-18	A lot	south	2018-04-16	Monday	15	12	14	14	15	14	12	15	14	14	14	1	1.875	2.95833	3.95833	5	7.95833	8.875	10	10.9583	11.9583	14.9583	4.5	4.5	4.6	5	5.5	6.1	9.2	10	6	5	4.8	4.7
143	Egypt	2018-04-18	A lot	south	2018-04-16	Monday	15	12	14	14	15	14	12	15	14	14	14	1	1.875	2.95833	3.95833	5	7.95833	8.875	10	10.9583	11.9583	14.9583	4	4.5	4.9	5.2	5.8	6.5	9	10	10.5	11.2	11.7	12.7
144	Egypt	2018-04-18	A lot	south	2018-04-16	Monday	15	12	14	14	15	14	12	15	14	14	14	1	1.875	2.95833	3.95833	5	7.95833	8.875	10	10.9583	11.9583	14.9583	5.5	4.5	5	5.5	6.5	8.3	9	10	10.3	10.6	10.8	11
145	Egypt	2018-04-18	A lot	south	2018-04-16	Monday	15	12	14	14	15	14	12	15	14	14	14	1	1.875	2.95833	3.95833	5	7.95833	8.875	10	10.9583	11.9583	14.9583	6	4.5	4.7	5.3	5.7	6.2	8.7	9.5	10.4	11	11.5	13.5
146	Egypt	2018-04-18	A lot	south	2018-04-16	Monday	15	12	14	14	15	14	12	15	14	14	14	1	1.875	2.95833	3.95833	5	7.95833	8.875	10	10.9583	11.9583	14.9583	4.2	4.5	5	5.5	7	9.1	9.5	7.2	8	5.5	5.5	6
147	Egypt	2018-04-18	A lot	south	2018-04-16	Monday	15	12	14	14	15	14	12	15	14	14	14	1	1.875	2.95833	3.95833	5	7.95833	8.875	10	10.9583	11.9583	14.9583	5	4.5	5	5.5	6	6.5	8	9.3	10.3	11.3	12.3	14.5
148	Egypt	2018-04-18	A lot	south	2018-04-16	Monday	15	12	14	14	15	14	12	15	14	14	14	1	1.875	2.95833	3.95833	5	7.95833	8.875	10	10.9583	11.9583	14.9583	4.6	4.5	4.9	5	5.1	5.8	7.2	8.5	9.2	10.2	10.6	11.6
149	Egypt	2018-04-18	A lot	south	2018-04-16	Monday	15	12	14	14	15	14	12	15	14	14	14	1	1.875	2.95833	3.95833	5	7.95833	8.875	10	10.9583	11.9583	14.9583	5.5	4.5	5.8	6.5	7.1	7.7	10	11.5	13.5	14	15.2	16.9
150	Egypt	2018-04-18	A lot	south	2018-04-16	Monday	15	12	14	14	15	14	12	15	14	14	14	1	1.875	2.95833	3.95833	5	7.95833	8.875	10	10.9583	11.9583	14.9583	4	4.5	4.7	5.3	6.4	7.5	8.5	9.5	10.1	11.3	12	13
151	Egypt	2018-04-18	A lot	south	2018-04-16	Monday	15	12	14	14	15	14	12	15	14	14	14	1	1.875	2.95833	3.95833	5	7.95833	8.875	10	10.9583	11.9583	14.9583	5.6	4.5	5.2	5.5	6	6.7	9	9.4	10.1	11	12	14.7
152	Egypt	2018-04-18	A lot	south	2018-04-16	Monday	15	12	14	14	15	14	12	15	14	14	14	1	1.875	2.95833	3.95833	5	7.95833	8.875	10	10.9583	11.9583	14.9583	5.6	4.5	5.2	5.5	6	6.7	9	9.4	10.1	11	12	14.7
153	Egypt	2018-04-18	A lot	south	2018-04-16	Monday	15	12	14	14	15	14	12	15	14	14	14	1	1.875	2.95833	3.95833	5	7.95833	8.875	10	10.9583	11.9583	14.9583	4.5	4.5	5	5.4	5.5	5.6	5.7	5.7	6	6	5	4.5
154	Egypt	2018-04-18	A lot	south	2018-04-16	Monday	15	12	14	14	15	14	12	15	14	14	14	1	1.875	2.95833	3.95833	5	7.95833	8.875	10	10.9583	11.9583	14.9583	4.5	4.5	5	5.2	6	6.5	8.5	9.5	10.2	11	11.5	12.5
155	Egypt	2018-04-18	A lot	south	2018-04-16	Monday	15	12	14	14	15	14	12	15	14	14	14	1	1.875	2.95833	3.95833	5	7.95833	8.875	10	10.9583	11.9583	14.9583	4.5	4.5	5.5	5.8	6.5	7.3	9.5	10.3	11.3	12	12.5	15
156	Egypt	2018-04-18	A lot	south	2018-04-16	Monday	15	12	14	14	15	14	12	15	14	14	14	1	1.875	2.95833	3.95833	5	7.95833	8.875	10	10.9583	11.9583	14.9583	3.8	4.5	5	5.2	5.7	6.6	7.7	9.2	9.6	10.2	10.8	14.1
157	Egypt	2018-04-18	A lot	south	2018-04-16	Monday	15	12	14	14	15	14	12	15	14	14	14	1	1.875	2.95833	3.95833	5	7.95833	8.875	10	10.9583	11.9583	14.9583	4.9	4.5	4.7	5.2	5.6	6.5	8.5	9.6	10.7	12.3	13.3	15.1
158	Egypt	2018-04-15	A moderate amount	south	2018-04-18	Wednesday	14	14	14	14	14	14	14	14	14	14	14	1	2	3	6	7	8	9	10	13	14	15	5.5	4.5	5.2	5.5	7.7	7.4	7.6	6.7	5.7	8.5	9	9.2
159	Egypt	2018-04-15	A moderate amount	south	2018-04-18	Wednesday	14	14	14	14	14	14	14	14	14	14	14	1	2	3	6	7	8	9	10	13	14	15	4	4.5	5	5.5	7.5	8.5	9.5	12	13	15	16	17
160	Egypt	2018-04-15	A moderate amount	south	2018-04-18	Wednesday	14	14	14	14	14	14	14	14	14	14	14	1	2	3	6	7	8	9	10	13	14	15	5.2	4.5	5.1	6.7	8	9.4	10	12.1	13	15	15.5	16.5
161	Egypt	2018-04-15	A moderate amount	south	2018-04-18	Wednesday	14	14	14	14	14	14	14	14	14	14	14	1	2	3	6	7	8	9	10	13	14	15	4.5	4.5	5	6	7	7.5	8	7.6	7.5	8	8.7	8.3
162	Egypt	2018-04-15	A moderate amount	south	2018-04-18	Wednesday	14	14	14	14	14	14	14	14	14	14	14	1	2	3	6	7	8	9	10	13	14	15	5	4.5	5	5.5	7	8	8.7	9	9.5	12.5	13.5	14.2
163	Egypt	2018-04-15	A moderate amount	south	2018-04-18	Wednesday	14	14	14	14	14	14	14	14	14	14	14	1	2	3	6	7	8	9	10	13	14	15	4.9	4.5	5.4	5.4	5.1	5	4.8	4.8	4.5	5	4.9	4.9
164	Egypt	2018-04-18	A lot	east	2018-04-18	Wednesday	10	14	12	13	13	9	13	13	13	13	9	1	2.16667	3.08333	6.125	7.125	7.95833	9.125	10.125	13.125	14.125	14.9583	5	4.5	5	5.5	8	8.5	9	10	11	12	13	13.5
165	Egypt	2018-04-18	A lot	east	2018-04-18	Wednesday	10	14	12	13	13	9	13	13	13	13	9	1	2.16667	3.08333	6.125	7.125	7.95833	9.125	10.125	13.125	14.125	14.9583	4.5	4.5	5	5.3	7.5	8	8.5	9.7	9.9	10.1	10.3	10.5
166	Egypt	2018-04-18	A lot	east	2018-04-18	Wednesday	10	14	12	13	13	9	13	13	13	13	9	1	2.16667	3.08333	6.125	7.125	7.95833	9.125	10.125	13.125	14.125	14.9583	4.5	4.5	4.8	5.3	7.7	8.7	9.4	11.1	11.2	12.6	13.2	13.6
167	Egypt	2018-04-18	A lot	east	2018-04-18	Wednesday	10	14	12	13	13	9	13	13	13	13	9	1	2.16667	3.08333	6.125	7.125	7.95833	9.125	10.125	13.125	14.125	14.9583	4.2	4.5	5	5.2	7.2	8	8.5	9.6	10	11.3	11.8	12.3
168	Egypt	2018-04-18	A lot	east	2018-04-18	Wednesday	10	14	12	13	13	9	13	13	13	13	9	1	2.16667	3.08333	6.125	7.125	7.95833	9.125	10.125	13.125	14.125	14.9583	4.3	4.5	4.9	5.2	7.3	8	8.3	9.4	10	11.4	11.8	12.5
169	Egypt	2018-04-18	A lot	east	2018-04-18	Wednesday	10	14	12	13	13	9	13	13	13	13	9	1	2.16667	3.08333	6.125	7.125	7.95833	9.125	10.125	13.125	14.125	14.9583	4.5	4.5	5.6	5.6	8	8.6	9.4	10.7	11.1	13.1	14.5	15
170	Senegal	2018-04-19	A lot	south	2018-04-17	Tuesday	14.31	13.47	13.37	13.37	13.37	13.37	13.34	13.35	13.37	13.37	13.32	1	1.965	2.96083	3.96083	6.96083	7.96083	8.95958	9.96	10.9608	13.9608	14.9588	3.5	4.5	4.8	5	5.2	6.5	6.9	7.4	7.9	8.5	9.5	9.9
171	Senegal	2018-04-19	A lot	south	2018-04-17	Tuesday	14.31	13.47	13.37	13.37	13.37	13.37	13.34	13.35	13.37	13.37	13.32	1	1.965	2.96083	3.96083	6.96083	7.96083	8.95958	9.96	10.9608	13.9608	14.9588	4.5	4.5	5	5.5	6.2	8.6	9.3	9.7	10.3	11	11.6	12.3
172	Senegal	2018-04-19	A lot	south	2018-04-17	Tuesday	14.31	13.47	13.37	13.37	13.37	13.37	13.34	13.35	13.37	13.37	13.32	1	1.965	2.96083	3.96083	6.96083	7.96083	8.95958	9.96	10.9608	13.9608	14.9588	6	4.5	5	5.2	5.5	6.4	6.6	7	7.5	7.9	8.5	9.1
173	Senegal	2018-04-19	A lot	south	2018-04-17	Tuesday	14.31	13.47	13.37	13.37	13.37	13.37	13.34	13.35	13.37	13.37	13.32	1	1.965	2.96083	3.96083	6.96083	7.96083	8.95958	9.96	10.9608	13.9608	14.9588	3.9	4.5	5.1	5.4	6.1	8.4	9	9.9	10.5	11.1	11.5	12.3
174	Senegal	2018-04-19	A lot	south	2018-04-17	Tuesday	14.31	13.47	13.37	13.37	13.37	13.37	13.34	13.35	13.37	13.37	13.32	1	1.965	2.96083	3.96083	6.96083	7.96083	8.95958	9.96	10.9608	13.9608	14.9588	3.7	4.5	5.3	5.6	5.7	7	7.5	8	8.7	9.2	10.5	11
175	Senegal	2018-04-19	A lot	south	2018-04-17	Tuesday	14.31	13.47	13.37	13.37	13.37	13.37	13.34	13.35	13.37	13.37	13.32	1	1.965	2.96083	3.96083	6.96083	7.96083	8.95958	9.96	10.9608	13.9608	14.9588	4	4.5	5.4	5.6	5.9	7.3	8.2	9	10	10.7	12	12
176	Senegal	2018-04-19	A lot	south	2018-04-17	Tuesday	14.31	13.47	13.37	13.37	13.37	13.37	13.34	13.35	13.37	13.37	13.32	1	1.965	2.96083	3.96083	6.96083	7.96083	8.95958	9.96	10.9608	13.9608	14.9588	5	4.5	4.5	4.7	5	5.6	6	6.1	6.8	7	6.5	7.2
177	Senegal	2018-04-19	A lot	south	2018-04-17	Tuesday	14.31	13.47	13.37	13.37	13.37	13.37	13.34	13.35	13.37	13.37	13.32	1	1.965	2.96083	3.96083	6.96083	7.96083	8.95958	9.96	10.9608	13.9608	14.9588	4.5	4.5	5	5.5	6.5	9.2	9.6	9.7	10.1	10.7	11.7	11.9
178	Senegal	2018-04-19	A lot	south	2018-04-17	Tuesday	14.31	13.47	13.37	13.37	13.37	13.37	13.34	13.35	13.37	13.37	13.32	1	1.965	2.96083	3.96083	6.96083	7.96083	8.95958	9.96	10.9608	13.9608	14.9588	3	4.5	5.4	5	5	8	9	9.3	10	10.5	12.3	12.7
179	Senegal	2018-04-19	A lot	south	2018-04-17	Tuesday	14.31	13.47	13.37	13.37	13.37	13.37	13.34	13.35	13.37	13.37	13.32	1	1.965	2.96083	3.96083	6.96083	7.96083	8.95958	9.96	10.9608	13.9608	14.9588	3.5	4.5	5	5.5	6.2	9	10	8.4	13	13.7	15.4	15.5
180	Senegal	2018-04-19	A lot	south	2018-04-17	Tuesday	14.31	13.47	13.37	13.37	13.37	13.37	13.34	13.35	13.37	13.37	13.32	1	1.965	2.96083	3.96083	6.96083	7.96083	8.95958	9.96	10.9608	13.9608	14.9588	4.7	4.5	5.6	6.1	6.4	9.5	10.6	11.2	12.1	13.4	15.3	15.5
181	Senegal	2018-04-19	A lot	south	2018-04-17	Tuesday	14.31	13.47	13.37	13.37	13.37	13.37	13.34	13.35	13.37	13.37	13.32	1	1.965	2.96083	3.96083	6.96083	7.96083	8.95958	9.96	10.9608	13.9608	14.9588	3.8	4.5	5	6.5	6.2	8.5	9.5	10	11	11.9	12.5	13
182	Senegal	2018-04-19	A lot	south	2018-04-17	Tuesday	14.31	13.47	13.37	13.37	13.37	13.37	13.34	13.35	13.37	13.37	13.32	1	1.965	2.96083	3.96083	6.96083	7.96083	8.95958	9.96	10.9608	13.9608	14.9588	5.1	4.5	5	5.5	6	7.5	8.5	9	9.5	10	10.5	11
183	Senegal	2018-04-19	A lot	south	2018-04-17	Tuesday	14.31	13.47	13.37	13.37	13.37	13.37	13.34	13.35	13.37	13.37	13.32	1	1.965	2.96083	3.96083	6.96083	7.96083	8.95958	9.96	10.9608	13.9608	14.9588	4	4.5	5.5	5.5	6	7.6	8.3	9.3	10	11	12.5	13.2
184	Senegal	2018-04-19	A lot	south	2018-04-17	Tuesday	14.31	13.47	13.37	13.37	13.37	13.37	13.34	13.35	13.37	13.37	13.32	1	1.965	2.96083	3.96083	6.96083	7.96083	8.95958	9.96	10.9608	13.9608	14.9588	4.2	4.5	5	5.5	5.7	7	8	8	9	8.5	9.5	10.1
185	Senegal	2018-04-19	A lot	south	2018-04-17	Tuesday	14.31	13.47	13.37	13.37	13.37	13.37	13.34	13.35	13.37	13.37	13.32	1	1.965	2.96083	3.96083	6.96083	7.96083	8.95958	9.96	10.9608	13.9608	14.9588	3.9	4.5	4.9	5.2	5.5	7.1	7.9	8	8.4	8.9	10	11.2
186	Senegal	2018-04-19	A lot	south	2018-04-17	Tuesday	14.31	13.47	13.37	13.37	13.37	13.37	13.34	13.35	13.37	13.37	13.32	1	1.965	2.96083	3.96083	6.96083	7.96083	8.95958	9.96	10.9608	13.9608	14.9588	4.6	4.5	4.8	5	5.8	7.5	7.8	8	8.9	9.5	10.5	11
187	Senegal	2018-04-19	A lot	south	2018-04-17	Tuesday	14.31	13.47	13.37	13.37	13.37	13.37	13.34	13.35	13.37	13.37	13.32	1	1.965	2.96083	3.96083	6.96083	7.96083	8.95958	9.96	10.9608	13.9608	14.9588	3	4.5	5	5.1	5.5	7	8	9	9	9.3	10	10.5
188	Senegal	2018-04-19	A lot	south	2018-04-17	Tuesday	14.31	13.47	13.37	13.37	13.37	13.37	13.34	13.35	13.37	13.37	13.32	1	1.965	2.96083	3.96083	6.96083	7.96083	8.95958	9.96	10.9608	13.9608	14.9588	3.3	4.5	5	5.5	6	7.8	8	9.1	9.5	10	12	13.5
189	Senegal	2018-04-19	A lot	south	2018-04-17	Tuesday	14.31	13.47	13.37	13.37	13.37	13.37	13.34	13.35	13.37	13.37	13.32	1	1.965	2.96083	3.96083	6.96083	7.96083	8.95958	9.96	10.9608	13.9608	14.9588	5	4.5	4.4	4.45	4.8	6.5	7.2	7.6	8.5	9	10	10.5
190	Senegal	2018-04-19	A lot	south	2018-04-17	Tuesday	14.31	13.47	13.37	13.37	13.37	13.37	13.34	13.35	13.37	13.37	13.32	1	1.965	2.96083	3.96083	6.96083	7.96083	8.95958	9.96	10.9608	13.9608	14.9588	5	4.5	5	6	6.3	7	8	8	8.3	9.5	11	11
191	Senegal	2018-04-19	A lot	south	2018-04-17	Tuesday	14.31	13.47	13.37	13.37	13.37	13.37	13.34	13.35	13.37	13.37	13.32	1	1.965	2.96083	3.96083	6.96083	7.96083	8.95958	9.96	10.9608	13.9608	14.9588	3	4.5	5	5.4	6	7.3	7.8	8	8.4	9	9.3	10
192	Senegal	2018-04-19	A great deal of direct sunlight	southwest	2018-04-18	Wednesday	14	14	14	14	14	14	14	14	14	14	14	1	2	3	6	7	8	9	10	13	14	15	3.9	4.5	5.1	9.5	9.9	10.5	12	12.2	NA	NA	NA	NA
193	Senegal	2018-04-19	A great deal of direct sunlight	southwest	2018-04-18	Wednesday	14	14	14	14	14	14	14	14	14	14	14	1	2	3	6	7	8	9	10	13	14	15	4.5	4.5	5.2	5.5	8	9	9.9	10.6	11	12	12.6	13.1
194	Senegal	2018-04-19	A great deal of direct sunlight	southwest	2018-04-18	Wednesday	14	14	14	14	14	14	14	14	14	14	14	1	2	3	6	7	8	9	10	13	14	15	4.5	4.5	5.3	6.2	9.9	10.5	11	12.5	13	15.5	NA	NA
195	Senegal	2018-04-19	A great deal of direct sunlight	southwest	2018-04-18	Wednesday	14	14	14	14	14	14	14	14	14	14	14	1	2	3	6	7	8	9	10	13	14	15	4.1	4.5	5	6	8.8	10	10.5	11.5	11.7	12.5	13.6	14
196	Senegal	2018-04-19	A great deal of direct sunlight	southwest	2018-04-18	Wednesday	14	14	14	14	14	14	14	14	14	14	14	1	2	3	6	7	8	9	10	13	14	15	4.6	4.5	5.2	6.7	10	NA	NA	NA	NA	NA	NA	NA
197	Senegal	2018-04-19	A great deal of direct sunlight	southwest	2018-04-18	Wednesday	14	14	14	14	14	14	14	14	14	14	14	1	2	3	6	7	8	9	10	13	14	15	3.5	4.5	5.2	6	9.2	10.5	10.9	11.5	11.8	12.7	12.9	13.2
198	Senegal	2018-04-19	A great deal of direct sunlight	southwest	2018-04-18	Wednesday	14	14	14	14	14	14	14	14	14	14	14	1	2	3	6	7	8	9	10	13	14	15	3.5	4.5	4.9	5.6	8	8.5	9	9.9	9.9	10.3	10.8	11.2
199	Senegal	2018-04-19	A great deal of direct sunlight	southwest	2018-04-18	Wednesday	14	14	14	14	14	14	14	14	14	14	14	1	2	3	6	7	8	9	10	13	14	15	3.8	4.5	5	6	9.3	10.3	10.7	NA	NA	NA	NA	NA
200	Senegal	2018-04-19	A great deal of direct sunlight	southwest	2018-04-18	Wednesday	14	14	14	14	14	14	14	14	14	14	14	1	2	3	6	7	8	9	10	13	14	15	3	4.5	5	5.4	7.5	7.9	8.3	8.7	9	11	NA	NA
201	senegal	2018-04-19	A great deal of direct sunlight	southwest	2018-04-18	Wednesday	14	14	14	14	14	14	14	14	14	14	14	1	2	3	6	7	8	9	10	13	14	15	3	4.5	5	5.4	7.5	7.9	8.3	8.7	9	11	NA	NA
202	senegal	2018-04-19	A great deal of direct sunlight	southwest	2018-04-18	Wednesday	14	14	14	14	14	14	14	14	14	14	14	1	2	3	6	7	8	9	10	13	14	15	3.8	4.5	5	6	9.3	10.3	10.7	NA	NA	NA	NA	NA
203	senegal	2018-04-19	A great deal of direct sunlight	southwest	2018-04-18	Wednesday	14	14	14	14	14	14	14	14	14	14	14	1	2	3	6	7	8	9	10	13	14	15	3.5	4.5	4.9	5.6	8	8.5	9	9.9	9.9	10.3	10.8	11.2
204	senegal	2018-04-19	A great deal of direct sunlight	southwest	2018-04-18	Wednesday	14	14	14	14	14	14	14	14	14	14	14	1	2	3	6	7	8	9	10	13	14	15	3.5	4.5	5.2	6	9.2	10.5	10.9	11.5	11.8	12.7	12.9	13.2
205	senegal	2018-04-19	A great deal of direct sunlight	southwest	2018-04-18	Wednesday	14	14	14	14	14	14	14	14	14	14	14	1	2	3	6	7	8	9	10	13	14	15	4.6	4.5	6.2	6.7	10	NA	NA	NA	NA	NA	NA	NA
206	senegal	2018-04-19	A great deal of direct sunlight	southwest	2018-04-18	Wednesday	14	14	14	14	14	14	14	14	14	14	14	1	2	3	6	7	8	9	10	13	14	15	4.1	4.5	5	6	8.8	10	10.5	11.5	11.7	12.5	13.6	14
207	senegal	2018-04-19	A great deal of direct sunlight	southwest	2018-04-18	Wednesday	14	14	14	14	14	14	14	14	14	14	14	1	2	3	6	7	8	9	10	13	14	15	4.5	4.5	5.3	6.2	9.9	10.5	11	12.5	13	15.5	NA	NA
208	senegal	2018-04-19	A great deal of direct sunlight	southwest	2018-04-18	Wednesday	14	14	14	14	14	14	14	14	14	14	14	1	2	3	6	7	8	9	10	13	14	15	4.5	4.5	5.2	5.5	8	9	9.9	10.6	11	12	12.6	13.1
209	senegal	2018-04-19	A great deal of direct sunlight	southwest	2018-04-18	Wednesday	14	14	14	14	14	14	14	14	14	14	14	1	2	3	6	7	8	9	10	13	14	15	3.9	4.5	5.1	6	9.5	9.9	10.5	12	12.2	NA	NA	NA
210	Senegal	2018-04-20	A lot	southeast	2018-04-18	Wednesday	14	14	14	14	14	15	14	15	14	14	15	1	2	3	6	7	8.04167	9	10.0417	13	14	15.0417	14	4.5	5.5	6.4	9.5	10.5	12.1	12.5	12.6	13	13.2	14
211	Senegal	2018-04-20	A lot	southeast	2018-04-18	Wednesday	14	14	14	14	14	15	14	15	14	14	15	1	2	3	6	7	8.04167	9	10.0417	13	14	15.0417	14	4.5	4.9	5.3	6.1	7.1	8	9.5	10.1	11	13	15
212	Senegal	2018-04-20	A lot	southeast	2018-04-18	Wednesday	14	14	14	14	14	15	14	15	14	14	15	1	2	3	6	7	8.04167	9	10.0417	13	14	15.0417	14	4.5	4.9	5.1	5.3	6.2	6.5	7	7.5	8.7	9.5	11.5
213	Senegal	2018-04-20	A lot	southeast	2018-04-18	Wednesday	14	14	14	14	14	15	14	15	14	14	15	1	2	3	6	7	8.04167	9	10.0417	13	14	15.0417	14	4.5	4.5	5.5	7.3	8.8	10	13	13.5	14.3	15.6	16.1
214	Senegal	2018-04-20	A lot	southeast	2018-04-18	Wednesday	14	14	14	14	14	15	14	15	14	14	15	1	2	3	6	7	8.04167	9	10.0417	13	14	15.0417	14	4.5	4.7	4.9	6.2	7.3	8.8	9	11.4	11.7	12.2	13
215	Senegal	2018-04-20	A lot	southeast	2018-04-18	Wednesday	14	14	14	14	14	15	14	15	14	14	15	1	2	3	6	7	8.04167	9	10.0417	13	14	15.0417	14	4.5	5.8	6.5	8.5	9.5	11.6	12.4	12.6	14.5	15.5	16.5
216	Senegal	2018-04-20	A lot	southeast	2018-04-18	Wednesday	14	14	14	14	14	15	14	15	14	14	15	1	2	3	6	7	8.04167	9	10.0417	13	14	15.0417	14	4.5	5.3	6	8.4	9.4	11.5	11.7	12	12.1	12.2	12.5
217	Senegal	2018-04-20	A lot	southeast	2018-04-18	Wednesday	14	14	14	14	14	15	14	15	14	14	15	1	2	3	6	7	8.04167	9	10.0417	13	14	15.0417	14	4.5	5.1	5.8	7.7	8.8	11.1	12.1	13.1	14.2	14.6	15.1
218	Senegal	2018-04-20	A lot	southeast	2018-04-18	Wednesday	14	14	14	14	14	15	14	15	14	14	15	1	2	3	6	7	8.04167	9	10.0417	13	14	15.0417	14	4.5	5	5.3	7.4	9	10	12.1	13.2	14.4	15.2	16.4
219	Senegal	2018-04-20	A lot	southeast	2018-04-18	Wednesday	14	14	14	14	14	15	14	15	14	14	15	1	2	3	6	7	8.04167	9	10.0417	13	14	15.0417	14	4.5	5.5	6	7.2	8	10	11	11.5	12	14	17
220	Senegal	2018-04-20	A lot	southeast	2018-04-18	Wednesday	14	14	14	14	14	15	14	15	14	14	15	1	2	3	6	7	8.04167	9	10.0417	13	14	15.0417	NA	4.5	5.4	5.5	8.5	8.6	11	11.7	11.9	14.5	15.8	16
221	Senegal	2018-04-20	A lot	southeast	2018-04-18	Wednesday	14	14	14	14	14	15	14	15	14	14	15	1	2	3	6	7	8.04167	9	10.0417	13	14	15.0417	NA	4.5	5.4	6.5	7.8	10	10.5	11.5	12.5	13	14.2	15.2
222	Senegal	2018-04-20	A lot	southeast	2018-04-18	Wednesday	14	14	14	14	14	15	14	15	14	14	15	1	2	3	6	7	8.04167	9	10.0417	13	14	15.0417	NA	4.5	5.1	6.1	7.3	8	9.1	9.6	9.8	11	11.2	11.7
223	Senegal	2018-04-20	A lot	southeast	2018-04-18	Wednesday	14	14	14	14	14	15	14	15	14	14	15	1	2	3	6	7	8.04167	9	10.0417	13	14	15.0417	NA	4.5	4.7	5.2	5.5	6.5	7.2	7.5	9.1	9.5	10	10.1
224	Senegal	2018-04-20	A lot	southeast	2018-04-18	Wednesday	14	14	14	14	14	15	14	15	14	14	15	1	2	3	6	7	8.04167	9	10.0417	13	14	15.0417	NA	4.5	5	5.5	7	8	9.5	10.3	10.4	13	14	14.6
225	Mexico		A moderate amount	northwest	2018-04-18	Wednesday	15	14	15	15	15	15	15	15	15	15	15	1	1.95833	3	6	7	8	9	10	13	14	15	NA	4.5	4.7	5.3	9.1	10.6	11.5	12.6	13	15.5	15.6	16
226	Mexico		A moderate amount	northwest	2018-04-18	Wednesday	15	14	15	15	15	15	15	15	15	15	15	1	1.95833	3	6	7	8	9	10	13	14	15	NA	4.5	4.6	5	9.1	10.9	11.2	13	13.4	14.3	14.7	19.3
227	Mexico		A moderate amount	northwest	2018-04-18	Wednesday	15	14	15	15	15	15	15	15	15	15	15	1	1.95833	3	6	7	8	9	10	13	14	15	NA	4.5	6	6.2	11	11.6	13	13.2	14.7	16.1	17	17.1
228	Mexico		A moderate amount	northwest	2018-04-18	Wednesday	15	14	15	15	15	15	15	15	15	15	15	1	1.95833	3	6	7	8	9	10	13	14	15	NA	4.5	4.9	5.6	9.7	10.5	11.5	12.5	13	13.5	14	15
229	Mexico		A moderate amount	northwest	2018-04-18	Wednesday	15	14	15	15	15	15	15	15	15	15	15	1	1.95833	3	6	7	8	9	10	13	14	15	NA	4.5	6.2	7.1	11.6	13.5	14	14.1	15.4	17.7	18.2	19
230	Mexico		A moderate amount	northwest	2018-04-18	Wednesday	15	14	15	15	15	15	15	15	15	15	15	1	1.95833	3	6	7	8	9	10	13	14	15	NA	4.5	5.4	6.2	11.5	14.2	15.5	16	17.3	18.2	19	21.1
231	Mexico		A moderate amount	northwest	2018-04-18	Wednesday	15	14	15	15	15	15	15	15	15	15	15	1	1.95833	3	6	7	8	9	10	13	14	15	NA	4.5	4.8	5.3	9.7	12.5	13	15.6	16	18.3	20	22.5
232	Mexico		A moderate amount	northwest	2018-04-18	Wednesday	15	14	15	15	15	15	15	15	15	15	15	1	1.95833	3	6	7	8	9	10	13	14	15	NA	4.5	5.5	6	11	12	13.5	14.5	15.2	16.1	17	18
233	Mexico		A moderate amount	northwest	2018-04-18	Wednesday	15	14	15	15	15	15	15	15	15	15	15	1	1.95833	3	6	7	8	9	10	13	14	15	NA	4.5	4.6	5.2	8.2	10	11.8	13.5	13.6	14.2	14.6	15.4
234	Mexico		A moderate amount	northwest	2018-04-18	Wednesday	15	14	15	15	15	15	15	15	15	15	15	1	1.95833	3	6	7	8	9	10	13	14	15	NA	4.5	4.8	5.8	8.6	10.3	11.3	12.4	12.4	13	13.1	17.5
235	Senegal	16.04.2018	A great deal of direct sunlight	south	16.04.2018	Monday	13	13	13	13	13	13	13	13	13	13	13	1	2	3	4	5	8	9	10	11	12	15	3.5	4.5	5	5.3	5.9	6.6	9	9.5	10	10.9	11.5	12.5
236	Senegal	16.04.2018	A great deal of direct sunlight	south	16.04.2018	Monday	13	13	13	13	13	13	13	13	13	13	13	1	2	3	4	5	8	9	10	11	12	15	3.5	4.5	5	5.1	5.6	5.9	6.1	9.2	9.5	10.1	10.5	11.2
237	Senegal	16.04.2018	A great deal of direct sunlight	south	16.04.2018	Monday	13	13	13	13	13	13	13	13	13	13	13	1	2	3	4	5	8	9	10	11	12	15	3.5	4.5	4.5	4.5	4.5	4.5	4.5	6	12	12	12	13
238	Senegal	16.04.2018	A great deal of direct sunlight	south	16.04.2018	Monday	13	13	13	13	13	13	13	13	13	13	13	1	2	3	4	5	8	9	10	11	12	15	4.5	4.5	5	5	6	6	8.1	8.2	8.4	11	11.5	13.2
239	Senegal	16.04.2018	A great deal of direct sunlight	south	16.04.2018	Monday	13	13	13	13	13	13	13	13	13	13	13	1	2	3	4	5	8	9	10	11	12	15	4.7	4.5	4.5	4.6	5.3	5.5	7	7.5	8	9	9.5	13.5
240	Senegal	16.04.2018	A great deal of direct sunlight	south	16.04.2018	Monday	13	13	13	13	13	13	13	13	13	13	13	1	2	3	4	5	8	9	10	11	12	15	4.1	4.5	4.9	4.9	5.2	5.2	6.2	6.3	6.4	6.4	6.5	6.6
241	Senegal	16.04.2018	A great deal of direct sunlight	south	16.04.2018	Monday	13	13	13	13	13	13	13	13	13	13	13	1	2	3	4	5	8	9	10	11	12	15	3.5	4.5	4.5	4.5	5.5	6	7.5	9	12	12	12	12
242	Senegal	16.04.2018	A great deal of direct sunlight	south	16.04.2018	Monday	13	13	13	13	13	13	13	13	13	13	13	1	2	3	4	5	8	9	10	11	12	15	4.7	4.5	5	5.5	6	7	7	7.5	8	8.5	9	9.5
243	Senegal	16.04.2018	A great deal of direct sunlight	south	16.04.2018	Monday	13	13	13	13	13	13	13	13	13	13	13	1	2	3	4	5	8	9	10	11	12	15	4.5	4.5	5.2	5.5	6.3	6.3	7	7.5	8	9	9.5	10.2
244	Senegal	16.04.2018	A great deal of direct sunlight	south	16.04.2018	Monday	13	13	13	13	13	13	13	13	13	13	13	1	2	3	4	5	8	9	10	11	12	15	3.5	4.5	4.7	5.3	5.4	5.5	5.5	6	6	6.5	6.5	7
245	Senegal	16.04.2018	A great deal of direct sunlight	south	16.04.2018	Monday	13	13	13	13	13	13	13	13	13	13	13	1	2	3	4	5	8	9	10	11	12	15	3.5	4.5	5	5	5.4	6	6.5	7	7.5	9	11.5	12
246	Senegal	16.04.2018	A great deal of direct sunlight	south	16.04.2018	Monday	13	13	13	13	13	13	13	13	13	13	13	1	2	3	4	5	8	9	10	11	12	15	4	4.5	4.5	4.6	4.7	4.8	4.9	5	5.2	5.4	5.7	6
247	United kingdom	2018-04-20	A lot	south	2018-04-17	Tuesday	13	13	13	13	13	13	13	13	13	13	13	1	2	3	4	7	8	9	10	11	14	15	3.5	4.5	5.5	6.2	6.6	8.1	8.2	8.7	9.3	9.6	9.9	10.2
248	United kingdom	2018-04-20	A lot	south	2018-04-17	Tuesday	13	13	13	13	13	13	13	13	13	13	13	1	2	3	4	7	8	9	10	11	14	15	3.4	4.5	5	6	6.5	9.5	10	11	11.5	12	12.5	13
249	United kingdom	2018-04-20	A lot	south	2018-04-17	Tuesday	13	13	13	13	13	13	13	13	13	13	13	1	2	3	4	7	8	9	10	11	14	15	3.4	4.5	5	5.5	6.1	8	8.4	9	9.3	9.5	9.7	10.3
250	United kingdom	2018-04-20	A lot	south	2018-04-17	Tuesday	13	13	13	13	13	13	13	13	13	13	13	1	2	3	4	7	8	9	10	11	14	15	2	4.5	5	5.5	6.4	7.5	5.3	5.5	5.6	6.1	7.1	7.7
251	United kingdom	2018-04-20	A lot	south	2018-04-17	Tuesday	13	13	13	13	13	13	13	13	13	13	13	1	2	3	4	7	8	9	10	11	14	15	3	4.5	6.4	7.7	8.4	9.1	11.3	12	12.3	13.6	16.4	17
252	United kingdom	2018-04-20	A lot	south	2018-04-17	Tuesday	13	13	13	13	13	13	13	13	13	13	13	1	2	3	4	7	8	9	10	11	14	15	5.5	4.5	6.1	7	8	10	11	12	12.5	13	13.5	14
253	United kingdom	2018-04-20	A lot	south	2018-04-17	Tuesday	13	13	13	13	13	13	13	13	13	13	13	1	2	3	4	7	8	9	10	11	14	15	4.1	4.5	4.8	5	6	8	9	9.9	10.4	10.9	11.3	12
254	United kingdom	2018-04-20	A lot	south	2018-04-17	Tuesday	13	13	13	13	13	13	13	13	13	13	13	1	2	3	4	7	8	9	10	11	14	15	3.2	4.5	5	5.5	6.4	7.5	8.2	8.5	8.7	9	10.3	10.9
255	United kingdom	2018-04-20	A lot	south	2018-04-17	Tuesday	13	13	13	13	13	13	13	13	13	13	13	1	2	3	4	7	8	9	10	11	14	15	5	4.5	4.8	5	5.9	8.6	8.9	9.5	9.5	10.6	10.6	10.7
256	United kingdom	2018-04-20	A lot	south	2018-04-17	Tuesday	13	13	13	13	13	13	13	13	13	13	13	1	2	3	4	7	8	9	10	11	14	15	3	4.5	4.8	6.1	6.8	10.4	11	11.6	12.3	12.4	13.5	14.1
257	United kingdom	2018-04-20	A lot	south	2018-04-17	Tuesday	13	13	13	13	13	13	13	13	13	13	13	1	2	3	4	7	8	9	10	11	14	15	4.7	4.5	4.75	5.08	5.89	8.8	9.1	9.6	10.4	10.75	11.3	12.2
258	United kingdom	2018-04-20	A lot	south	2018-04-17	Tuesday	13	13	13	13	13	13	13	13	13	13	13	1	2	3	4	7	8	9	10	11	14	15	5	4.5	5.2	6	6.6	8.7	9.1	9.3	9.5	10.1	10.9	11.4
259	United kingdom	2018-04-20	A lot	south	2018-04-17	Tuesday	13	13	13	13	13	13	13	13	13	13	13	1	2	3	4	7	8	9	10	11	14	15	3.5	4.5	5.3	6	6.5	9	9.5	10	10.2	10.4	11	11.5
260	United kingdom	2018-04-20	A lot	south	2018-04-17	Tuesday	13	13	13	13	13	13	13	13	13	13	13	1	2	3	4	7	8	9	10	11	14	15	4	4.5	5	6	7	9	10	11	11	12	12.5	13
261	United kingdom	2018-04-20	A lot	south	2018-04-17	Tuesday	13	13	13	13	13	13	13	13	13	13	13	1	2	3	4	7	8	9	10	11	14	15	3	4.5	5	6	6.5	8.5	5.5	6	6.1	6.5	7	7.5
262	United kingdom	2018-04-20	A lot	south	2018-04-17	Tuesday	13	13	13	13	13	13	13	13	13	13	13	1	2	3	4	7	8	9	10	11	14	15	3	4.5	5	5.5	5.8	7.5	8.5	9	9.5	10	10.5	11
263	Egypt	2018-04-21	A moderate amount	southwest	2018-04-19	Thursday	14	9	9	9	9	9	11	9	9	9	9	1	1.79167	4.79167	5.79167	6.79167	7.79167	8.875	11.7917	12.7917	13.7917	14.7917	4.8	4.5	4.8	5.2	5.6	5.8	6.2	6.8	7.5	7.9	8.3	8.6
264	Egypt	2018-04-21	A moderate amount	southwest	2018-04-19	Thursday	14	9	9	9	9	9	11	9	9	9	9	1	1.79167	4.79167	5.79167	6.79167	7.79167	8.875	11.7917	12.7917	13.7917	14.7917	4.8	4.5	4.9	5.2	5.5	5.5	6	6.5	6.9	7.2	7.4	7.7
265	Egypt	2018-04-21	A moderate amount	southwest	2018-04-19	Thursday	14	9	9	9	9	9	11	9	9	9	9	1	1.79167	4.79167	5.79167	6.79167	7.79167	8.875	11.7917	12.7917	13.7917	14.7917	5.1	4.5	4.6	4.8	5	5.1	5.6	6.2	6.8	7.2	8.2	8.6
266	Egypt	2018-04-21	A moderate amount	southwest	2018-04-19	Thursday	14	9	9	9	9	9	11	9	9	9	9	1	1.79167	4.79167	5.79167	6.79167	7.79167	8.875	11.7917	12.7917	13.7917	14.7917	4.8	4.5	4.8	5.7	5.7	5.9	6.1	6.5	7.4	8	8.7	8.8
267	Egypt	2018-04-21	A moderate amount	southwest	2018-04-19	Thursday	14	9	9	9	9	9	11	9	9	9	9	1	1.79167	4.79167	5.79167	6.79167	7.79167	8.875	11.7917	12.7917	13.7917	14.7917	6	4.5	4.5	4.5	5.5	6.4	6.4	6.4	7.2	7.4	7.8	8
268	Senegal	2018-05-01	A moderate amount	west	2018-04-18	Wednesday	12	12	12	12	12	12	12	12	12	12	12	1	2	3	6	7	8	9	10	13	14	15	3.2	4.5	4.7	4.9	5.6	5.9	6.2	6.5	6.7	6.9	7.2	7.4
269	Senegal	2018-05-01	A moderate amount	west	2018-04-18	Wednesday	12	12	12	12	12	12	12	12	12	12	12	1	2	3	6	7	8	9	10	13	14	15	3.1	4.5	4.6	4.7	5.5	5.7	6	6.2	6.5	6.9	7.1	7.2
270	Senegal	2018-05-01	A moderate amount	west	2018-04-18	Wednesday	12	12	12	12	12	12	12	12	12	12	12	1	2	3	6	7	8	9	10	13	14	15	3.7	4.5	4.6	5	5.9	6.2	6.5	6.8	6.9	7.3	7.4	7.6
271	Senegal	2018-05-01	A moderate amount	west	2018-04-18	Wednesday	12	12	12	12	12	12	12	12	12	12	12	1	2	3	6	7	8	9	10	13	14	15	3	4.5	4.7	4.8	5.2	5.4	5.6	5.7	5.9	6.4	6.5	6.7
272	Senegal	2018-05-01	A moderate amount	west	2018-04-18	Wednesday	12	12	12	12	12	12	12	12	12	12	12	1	2	3	6	7	8	9	10	13	14	15	3.6	4.5	4.7	4.8	5.3	5.6	6	6.4	6.6	7	7.1	7.3
273	Senegal	2018-05-01	A moderate amount	west	2018-04-18	Wednesday	12	12	12	12	12	12	12	12	12	12	12	1	2	3	6	7	8	9	10	13	14	15	3.2	4.5	4.6	4.8	5.3	5.5	5.7	5.9	6.1	6.5	6.7	6.8
274	Senegal	2018-05-01	A moderate amount	west	2018-04-18	Wednesday	12	12	12	12	12	12	12	12	12	12	12	1	2	3	6	7	8	9	10	13	14	15	4.1	4.5	4.6	4.9	5.4	5.9	6.1	6.4	6.6	7	7.2	7.3
275	Senegal	2018-05-01	A moderate amount	west	2018-04-18	Wednesday	12	12	12	12	12	12	12	12	12	12	12	1	2	3	6	7	8	9	10	13	14	15	4.3	4.5	4.7	4.8	5.4	5.7	6	6.2	6.4	6.9	7.1	7.2
276	Morocco	2018-04-23	A moderate amount	southwest	2018-04-23	Monday	NA	NA	NA	NA	NA	NA	NA	NA	NA	NA	NA	NA	NA	NA	NA	NA	NA	NA	NA	NA	NA	NA	3.4	4.5	5	5.5	6	5.9	7	7.5	7.9	8.7	NA	NA
277	Morocco	2018-04-23	A moderate amount	southwest	2018-04-23	Monday	NA	NA	NA	NA	NA	NA	NA	NA	NA	NA	NA	NA	NA	NA	NA	NA	NA	NA	NA	NA	NA	NA	3.5	4.5	5	5.1	5.5	6	7	7.5	6	6.2	NA	NA
278	Morocco	2018-04-23	A moderate amount	southwest	2018-04-23	Monday	NA	NA	NA	NA	NA	NA	NA	NA	NA	NA	NA	NA	NA	NA	NA	NA	NA	NA	NA	NA	NA	NA	3.6	4.5	4.9	5.3	5.4	6	6.5	7	7.5	7.9	NA	NA
279	Morocco	2018-04-23	A moderate amount	southwest	2018-04-23	Monday	NA	NA	NA	NA	NA	NA	NA	NA	NA	NA	NA	NA	NA	NA	NA	NA	NA	NA	NA	NA	NA	NA	3.5	4.5	5	4	6	4.3	4.5	5	5	NA	NA	NA
280	Morocco	2018-04-23	A moderate amount	southwest	2018-04-23	Monday	NA	NA	NA	NA	NA	NA	NA	NA	NA	NA	NA	NA	NA	NA	NA	NA	NA	NA	NA	NA	NA	NA	4.7	4.5	4.9	5	5.2	5.9	6.3	7.1	7.5	7.9	NA	NA
281	Morocco	2018-04-23	A moderate amount	southwest	2018-04-23	Monday	NA	NA	NA	NA	NA	NA	NA	NA	NA	NA	NA	NA	NA	NA	NA	NA	NA	NA	NA	NA	NA	NA	4	4.5	4.9	5.5	6.4	6.5	7.4	8.2	8.5	9	NA	NA
282	Morocco	2018-04-23	A moderate amount	southwest	2018-04-23	Monday	NA	NA	NA	NA	NA	NA	NA	NA	NA	NA	NA	NA	NA	NA	NA	NA	NA	NA	NA	NA	NA	NA	4.7	4.5	5	5.3	5.4	5.5	5.6	5.7	5.9	NA	NA	NA
283	Morocco	2018-04-23	A moderate amount	southwest	2018-04-23	Monday	NA	NA	NA	NA	NA	NA	NA	NA	NA	NA	NA	NA	NA	NA	NA	NA	NA	NA	NA	NA	NA	NA	4.2	4.5	5.6	5.8	6.1	6.2	7	7.5	8.1	8.6	NA	NA
284	Morocco	2018-04-23	A moderate amount	southwest	2018-04-23	Monday	NA	NA	NA	NA	NA	NA	NA	NA	NA	NA	NA	NA	NA	NA	NA	NA	NA	NA	NA	NA	NA	NA	4	4.5	4.6	4.7	4.8	5.5	6.1	6.2	6.6	6.8	NA	NA
285	Morocco	2018-04-23	A moderate amount	southwest	2018-04-23	Monday	NA	NA	NA	NA	NA	NA	NA	NA	NA	NA	NA	NA	NA	NA	NA	NA	NA	NA	NA	NA	NA	NA	4.1	4.5	7.2	8.1	8.5	8.5	8.5	9.2	9.2	NA	NA	NA
286	UK		A moderate amount	east	2018-04-19	Thursday	12	12	12	13	14	12	12	12	10	12	10	1	2	5	6.04167	7.08333	8	9	12	12.9167	14	14.9167	6	4.5	6.6	9	10	10.7	11.8	12.3	14	14.2	15	15.5
287	UK		A moderate amount	east	2018-04-19	Thursday	12	12	12	13	14	12	12	12	10	12	10	1	2	5	6.04167	7.08333	8	9	12	12.9167	14	14.9167	5	4.5	5.6	6.7	7	7.3	7.9	8	8.6	9	9.5	9.7
288	UK		A moderate amount	east	2018-04-19	Thursday	12	12	12	13	14	12	12	12	10	12	10	1	2	5	6.04167	7.08333	8	9	12	12.9167	14	14.9167	4.3	4.5	5	6	6.4	6.6	6.7	7.5	8.5	9	9.5	10
289	UK		A moderate amount	east	2018-04-19	Thursday	12	12	12	13	14	12	12	12	10	12	10	1	2	5	6.04167	7.08333	8	9	12	12.9167	14	14.9167	4.2	4.5	4.9	5.8	6	6.3	6.6	6.9	8	8.3	9	9.3
290	UK		A moderate amount	east	2018-04-19	Thursday	12	12	12	13	14	12	12	12	10	12	10	1	2	5	6.04167	7.08333	8	9	12	12.9167	14	14.9167	4.8	4.5	5	6	6.5	7	7	8.5	8.6	8.8	8.8	9
291	UK		A moderate amount	east	2018-04-19	Thursday	12	12	12	13	14	12	12	12	10	12	10	1	2	5	6.04167	7.08333	8	9	12	12.9167	14	14.9167	5.5	4.5	5.5	6.1	7	7.5	7.9	8.3	9.2	9.5	10.1	10.4
292	UK		A moderate amount	east	2018-04-19	Thursday	12	12	12	13	14	12	12	12	10	12	10	1	2	5	6.04167	7.08333	8	9	12	12.9167	14	14.9167	6.3	4.5	NA	5.4	NA	5.6	6	6.5	7.5	8.2	8.5	8.8
293	UK		A moderate amount	east	2018-04-19	Thursday	12	12	12	13	14	12	12	12	10	12	10	1	2	5	6.04167	7.08333	8	9	12	12.9167	14	14.9167	6.2	4.5	5.1	NA	6.5	7	8	9	NA	10.6	10.7	12
294	UK		A moderate amount	east	2018-04-19	Thursday	12	12	12	13	14	12	12	12	10	12	10	1	2	5	6.04167	7.08333	8	9	12	12.9167	14	14.9167	5.1	4.5	4.7	5.8	6	6.5	7.5	7.6	8.1	8.6	9.5	9.7
295	UK		A moderate amount	east	2018-04-19	Thursday	12	12	12	13	14	12	12	12	10	12	10	1	2	5	6.04167	7.08333	8	9	12	12.9167	14	14.9167	5	4.5	NA	NA	6	6	6.5	6.8	7.5	8	8.8	9.4
296	UK		A moderate amount	east	2018-04-19	Thursday	12	12	12	13	14	12	12	12	10	12	10	1	2	5	6.04167	7.08333	8	9	12	12.9167	14	14.9167	4.7	4.5	4.5	5	6	6.5	6.5	6.5	7	7.5	8	8.5
297	UK		A moderate amount	east	2018-04-19	Thursday	12	12	12	13	14	12	12	12	10	12	10	1	2	5	6.04167	7.08333	8	9	12	12.9167	14	14.9167	4	4.5	5.5	6.5	6.7	7	7.3	7.5	9	9.3	10.2	10.3
298	UK		A moderate amount	east	2018-04-19	Thursday	12	12	12	13	14	12	12	12	10	12	10	1	2	5	6.04167	7.08333	8	9	12	12.9167	14	14.9167	5	4.5	4.6	5.5	6	6.1	6.5	6.6	7.7	8.2	8.5	8.8
299	UK		A moderate amount	east	2018-04-19	Thursday	12	12	12	13	14	12	12	12	10	12	10	1	2	5	6.04167	7.08333	8	9	12	12.9167	14	14.9167	5	4.5	5.2	7	7.7	8.2	8.6	9.3	10.6	11.1	11.5	11.7
300	UK		A moderate amount	east	2018-04-19	Thursday	12	12	12	13	14	12	12	12	10	12	10	1	2	5	6.04167	7.08333	8	9	12	12.9167	14	14.9167	5	4.5	5.4	7.6	8	9.2	9.8	NA	NA	NA	NA	NA
301	Egypt	2018-04-21	A great deal of direct sunlight	northeast	2018-04-20	Friday	12	12	12	12	12	12	12	12	12	12	NA	1	4	5	6	7	8	11	12	13	14	NA	3	4.5	5	5.3	5.5	6	6.8	8.9	10	11.4	12.5	NA
302	Egypt	2018-04-21	A great deal of direct sunlight	northeast	2018-04-20	Friday	12	12	12	12	12	12	12	12	12	12	NA	1	4	5	6	7	8	11	12	13	14	NA	3	4.5	5.2	5.2	5.5	5.8	6	7.2	7.5	7.8	8.1	NA
303	Egypt	2018-04-21	A great deal of direct sunlight	northeast	2018-04-20	Friday	12	12	12	12	12	12	12	12	12	12	NA	1	4	5	6	7	8	11	12	13	14	NA	3.5	4.5	5	5.7	6	6.5	7.1	9	9.7	10.5	11.9	NA
304	Egypt	2018-04-21	A great deal of direct sunlight	northeast	2018-04-20	Friday	12	12	12	12	12	12	12	12	12	12	NA	1	4	5	6	7	8	11	12	13	14	NA	3.5	4.5	5.5	5.9	6	6.1	6.8	8.5	8.7	9.5	9.5	NA
305	Egypt	2018-04-21	A great deal of direct sunlight	northeast	2018-04-20	Friday	12	12	12	12	12	12	12	12	12	12	NA	1	4	5	6	7	8	11	12	13	14	NA	3	4.5	5.1	5.5	5.7	5.9	6.8	7.5	7.7	8.1	8.6	NA
306	Egypt	2018-04-21	A great deal of direct sunlight	northeast	2018-04-20	Friday	12	12	12	12	12	12	12	12	12	12	NA	1	4	5	6	7	8	11	12	13	14	NA	3	4.5	5.5	6	6.4	6.7	7.3	7.6	8.1	8.3	8.6	NA
307	EU		A lot	south	2018-04-18	Wednesday	11	11	11	11	11	11	11	11	11	11	11	1	2	3	6	7	8	9	10	13	14	15	5.4	4.5	NA	NA	NA	NA	NA	NA	NA	NA	NA	9.2
308	EU		A lot	south	2018-04-18	Wednesday	11	11	11	11	11	11	11	11	11	11	11	1	2	3	6	7	8	9	10	13	14	15	4.2	4.5	NA	NA	NA	NA	NA	NA	NA	NA	NA	8.4
309	EU		A lot	south	2018-04-18	Wednesday	11	11	11	11	11	11	11	11	11	11	11	1	2	3	6	7	8	9	10	13	14	15	5.6	4.5	NA	NA	NA	NA	NA	NA	NA	NA	NA	9.6
310	EU		A lot	south	2018-04-18	Wednesday	11	11	11	11	11	11	11	11	11	11	11	1	2	3	6	7	8	9	10	13	14	15	4.7	4.5	NA	NA	NA	NA	NA	NA	NA	NA	NA	9
311	EU		A lot	south	2018-04-18	Wednesday	11	11	11	11	11	11	11	11	11	11	11	1	2	3	6	7	8	9	10	13	14	15	4.8	4.5	NA	NA	NA	NA	NA	NA	NA	NA	NA	9.5
312	EU		A lot	south	2018-04-18	Wednesday	11	11	11	11	11	11	11	11	11	11	11	1	2	3	6	7	8	9	10	13	14	15	5.2	4.5	NA	NA	NA	NA	NA	NA	NA	NA	NA	9.3
313	EU		A lot	south	2018-04-18	Wednesday	11	11	11	11	11	11	11	11	11	11	11	1	2	3	6	7	8	9	10	13	14	15	5.7	4.5	NA	NA	NA	NA	NA	NA	NA	NA	NA	10
314	EU		A lot	south	2018-04-18	Wednesday	11	11	11	11	11	11	11	11	11	11	11	1	2	3	6	7	8	9	10	13	14	15	5.8	4.5	NA	NA	NA	NA	NA	NA	NA	NA	NA	8.6
315	Senegal	2018-04-21	A lot	southeast	2018-04-17	Tuesday	12	9	9	9	9	9	9	9	9	9	9	1	1.875	2.875	3.875	6.875	7.875	8.875	9.875	10.875	13.875	14.875	5.3	4.5	5	6	6.4	6.6	6.8	7.3	8	8.4	9.5	9.6
316	Senegal	2018-04-21	A lot	southeast	2018-04-17	Tuesday	12	9	9	9	9	9	9	9	9	9	9	1	1.875	2.875	3.875	6.875	7.875	8.875	9.875	10.875	13.875	14.875	NA	4.5	5	6	6.1	6.3	6.5	7	7.5	7.9	8	9
317	Senegal	2018-04-21	A lot	southeast	2018-04-17	Tuesday	12	9	9	9	9	9	9	9	9	9	9	1	1.875	2.875	3.875	6.875	7.875	8.875	9.875	10.875	13.875	14.875	NA	4.5	5	6	6.5	6.8	7	7.25	8	8.5	9	9.4
318	Senegal	2018-04-21	A lot	southeast	2018-04-17	Tuesday	12	9	9	9	9	9	9	9	9	9	9	1	1.875	2.875	3.875	6.875	7.875	8.875	9.875	10.875	13.875	14.875	NA	4.5	5.5	5.5	6	6.2	6.7	7	7.8	8	8.1	9
319	Egypt	2018-04-19	A great deal of direct sunlight	southwest	2018-04-18	Wednesday	12	12	12	12	12	12	12	12	12	12	12	1	2	3	6	7	8	9	10	13	14	15	4.5	4.5	5	5.5	8	9	9.5	5.5	6.5	7.2	7.6	8.4
320	Egypt	2018-04-19	A great deal of direct sunlight	southwest	2018-04-18	Wednesday	12	12	12	12	12	12	12	12	12	12	12	1	2	3	6	7	8	9	10	13	14	15	4.7	4.5	5	5.3	7	7.7	8.5	NA	7	7.7	7.5	7.8
321	Egypt	2018-04-19	A great deal of direct sunlight	southwest	2018-04-18	Wednesday	12	12	12	12	12	12	12	12	12	12	12	1	2	3	6	7	8	9	10	13	14	15	4.5	4.5	5.4	5.6	5.6	5.7	5.9	6	6	6.5	7.2	7.5
322	Egypt	2018-04-19	A great deal of direct sunlight	southwest	2018-04-18	Wednesday	12	12	12	12	12	12	12	12	12	12	12	1	2	3	6	7	8	9	10	13	14	15	5.5	4.5	4.6	4.7	5.7	6.1	6.7	7	7.3	7.8	8.3	8.5
323	Egypt	2018-04-19	A great deal of direct sunlight	southwest	2018-04-18	Wednesday	12	12	12	12	12	12	12	12	12	12	12	1	2	3	6	7	8	9	10	13	14	15	5.3	4.5	4.7	5.2	6.5	6.9	7.4	7.5	7.7	8.6	8.8	9.2
324	Egypt	2018-04-19	A great deal of direct sunlight	southwest	2018-04-18	Wednesday	12	12	12	12	12	12	12	12	12	12	12	1	2	3	6	7	8	9	10	13	14	15	4	4.5	5	5.5	7.3	8	9	9.5	10.3	11.5	12	12.1
325	Egypt	2018-04-19	A great deal of direct sunlight	southwest	2018-04-18	Wednesday	12	12	12	12	12	12	12	12	12	12	12	1	2	3	6	7	8	9	10	13	14	15	5	4.5	5	5.3	7.2	8	8.6	9.1	9.5	11	11.1	11.3
326	Egypt	2018-04-19	A great deal of direct sunlight	southwest	2018-04-18	Wednesday	12	12	12	12	12	12	12	12	12	12	12	1	2	3	6	7	8	9	10	13	14	15	5	4.5	5	5.6	5.7	6	6.4	NA	6.3	7	7.5	7.8
327	Egypt	2018-04-19	A great deal of direct sunlight	southwest	2018-04-18	Wednesday	12	12	12	12	12	12	12	12	12	12	12	1	2	3	6	7	8	9	10	13	14	15	5	4.5	5.4	6	8	8.3	8.4	8.7	9.1	10.3	10.5	11.5
328	Egypt	2018-04-19	A great deal of direct sunlight	southwest	2018-04-18	Wednesday	12	12	12	12	12	12	12	12	12	12	12	1	2	3	6	7	8	9	10	13	14	15	3.9	4.5	4.7	4.8	6.3	7.1	7.3	8.3	8.8	10.2	10.2	11
329	Egypt	2018-04-20	A lot	south	2018-04-18	Wednesday	13	13	13	13	13	13	13	13	13	13	13	1	2	3	6	7	8	9	10	13	14	15	6	4.5	5	6	8	8	9	9	10	10	11	11
330	Egypt	2018-04-20	A lot	south	2018-04-18	Wednesday	13	13	13	13	13	13	13	13	13	13	13	1	2	3	6	7	8	9	10	13	14	15	6	4.5	5	5	6	7	7	8	9	11	12	12
331	Egypt	2018-04-20	A lot	south	2018-04-18	Wednesday	13	13	13	13	13	13	13	13	13	13	13	1	2	3	6	7	8	9	10	13	14	15	5	4.5	6	6	8	9	10	10	10	12	12	13
332	Egypt	2018-04-20	A lot	south	2018-04-18	Wednesday	13	13	13	13	13	13	13	13	13	13	13	1	2	3	6	7	8	9	10	13	14	15	5	4.5	5	5	6	7	7	8	8	8	9	9
333	Egypt	2018-04-20	A lot	south	2018-04-18	Wednesday	13	13	13	13	13	13	13	13	13	13	13	1	2	3	6	7	8	9	10	13	14	15	6	4.5	5	6	7	7	8	9	9	10	10	11
334	Egypt	2018-04-20	A lot	south	2018-04-18	Wednesday	13	13	13	13	13	13	13	13	13	13	13	1	2	3	6	7	8	9	10	13	14	15	5	4.5	5	5	8	9	9	10	10	11	12	12
335	Egypt	2018-04-20	A lot	south	2018-04-18	Wednesday	13	13	13	13	13	13	13	13	13	13	13	1	2	3	6	7	8	9	10	13	14	15	5	4.5	5	7	8	8	9	10	8	8	8	8
336		2018-04-15	A great deal of direct sunlight	northeast	2018-04-16	Monday	9.45	13.3	13.3	13.3	13.3	13.3	13.3	13.3	13.3	13.3	13.3	1	2.16042	3.16042	4.16042	5.16042	8.16042	9.16042	10.1604	11.1604	12.1604	15.1604	NA	4.5	5.5	5.7	6.4	7.4	11.5	12.4	13.4	13.5	14.7	15.4
337		2018-04-15	A great deal of direct sunlight	northeast	2018-04-16	Monday	9.45	13.3	13.3	13.3	13.3	13.3	13.3	13.3	13.3	13.3	13.3	1	2.16042	3.16042	4.16042	5.16042	8.16042	9.16042	10.1604	11.1604	12.1604	15.1604	NA	4.5	5.5	5.8	6.2	7	10.8	11	13	13.5	13.8	15
338		2018-04-15	A great deal of direct sunlight	northeast	2018-04-16	Monday	9.45	13.3	13.3	13.3	13.3	13.3	13.3	13.3	13.3	13.3	13.3	1	2.16042	3.16042	4.16042	5.16042	8.16042	9.16042	10.1604	11.1604	12.1604	15.1604	NA	4.5	5.5	6.8	7.5	8.5	12.7	14	15	16.5	17.5	19.1
339		2018-04-15	A great deal of direct sunlight	northeast	2018-04-16	Monday	9.45	13.3	13.3	13.3	13.3	13.3	13.3	13.3	13.3	13.3	13.3	1	2.16042	3.16042	4.16042	5.16042	8.16042	9.16042	10.1604	11.1604	12.1604	15.1604	NA	4.5	5	6	6	6	9	11	12	12	12.3	13
340		2018-04-15	A great deal of direct sunlight	northeast	2018-04-16	Monday	9.45	13.3	13.3	13.3	13.3	13.3	13.3	13.3	13.3	13.3	13.3	1	2.16042	3.16042	4.16042	5.16042	8.16042	9.16042	10.1604	11.1604	12.1604	15.1604	NA	4.5	5	5.4	6.2	7.2	11.9	13.9	14.5	16.1	17	18.6
341	United Kingdom	2018-04-22	A moderate amount	south	2018-04-19	Thursday	9	9	9	9	9	9	9	9	9	9	9	1	2	5	6	7	8	9	12	13	14	15	NA	4.5	4.7	5	9	10	10.3	12.3	13.2	14	14.5	15
342	england	2018-04-19	A great deal of direct sunlight	south	2018-04-19	Thursday	11	12	12	12	12	12	12	12	12	12	14	1	2.04167	5.04167	6.04167	7.04167	8.04167	9.04167	12.0417	13.0417	14.0417	15.125	3	4.5	4.8	6.5	7.4	8.5	9	10.1	10.9	11	11.2	11.5
343	england	2018-04-19	A great deal of direct sunlight	south	2018-04-19	Thursday	11	12	12	12	12	12	12	12	12	12	14	1	2.04167	5.04167	6.04167	7.04167	8.04167	9.04167	12.0417	13.0417	14.0417	15.125	4.6	4.5	4.7	7.3	8.7	9.2	10.5	11.2	12.1	12.3	12.9	13
344	england	2018-04-19	A great deal of direct sunlight	south	2018-04-19	Thursday	11	12	12	12	12	12	12	12	12	12	14	1	2.04167	5.04167	6.04167	7.04167	8.04167	9.04167	12.0417	13.0417	14.0417	15.125	3.9	4.5	5	7	8.2	9.9	10.1	10.2	10.7	11	11.1	11.3
345	england	2018-04-19	A great deal of direct sunlight	south	2018-04-19	Thursday	11	12	12	12	12	12	12	12	12	12	14	1	2.04167	5.04167	6.04167	7.04167	8.04167	9.04167	12.0417	13.0417	14.0417	15.125	4.3	4.5	5	5.5	6.1	7	7.5	7.7	7.9	8	8.3	9.8
346	england	2018-04-19	A great deal of direct sunlight	south	2018-04-19	Thursday	11	12	12	12	12	12	12	12	12	12	14	1	2.04167	5.04167	6.04167	7.04167	8.04167	9.04167	12.0417	13.0417	14.0417	15.125	5.1	4.5	4.9	7.3	7.7	8.5	9.3	10	11	13.5	13.6	13.6
347	england	2018-04-19	A great deal of direct sunlight	south	2018-04-19	Thursday	11	12	12	12	12	12	12	12	12	12	14	1	2.04167	5.04167	6.04167	7.04167	8.04167	9.04167	12.0417	13.0417	14.0417	15.125	4	4.5	5.4	7.1	7.9	8.5	8.5	8.5	9.3	8.8	9.4	9.8
348	england	2018-04-19	A great deal of direct sunlight	south	2018-04-19	Thursday	11	12	12	12	12	12	12	12	12	12	14	1	2.04167	5.04167	6.04167	7.04167	8.04167	9.04167	12.0417	13.0417	14.0417	15.125	5.3	4.5	5	6.5	6.9	7.8	8.1	8.7	9.5	10	11	11.5
349	england	2018-04-19	A great deal of direct sunlight	south	2018-04-19	Thursday	11	12	12	12	12	12	12	12	12	12	14	1	2.04167	5.04167	6.04167	7.04167	8.04167	9.04167	12.0417	13.0417	14.0417	15.125	5.5	4.5	4.7	6.8	7.4	8.4	8.8	9.4	10.1	10.4	10.7	11.1
350	england	2018-04-19	A great deal of direct sunlight	south	2018-04-19	Thursday	11	12	12	12	12	12	12	12	12	12	14	1	2.04167	5.04167	6.04167	7.04167	8.04167	9.04167	12.0417	13.0417	14.0417	15.125	3.4	4.5	5.5	7.1	8.4	9.3	10.9	11	11.5	12.5	13	13.1
351	england	2018-04-19	A great deal of direct sunlight	south	2018-04-19	Thursday	11	12	12	12	12	12	12	12	12	12	14	1	2.04167	5.04167	6.04167	7.04167	8.04167	9.04167	12.0417	13.0417	14.0417	15.125	5.2	4.5	4.5	6.2	7.6	8.5	9	9.7	10.5	11.3	11.4	9.2
352	Morocco	2018-04-17	A moderate amount	southwest	2018-04-16	Monday	11	11	11	12	12	11	11	11	11	11	13	1	2	3	4.04167	5.04167	8	9	10	11	12	15.0833	5	4.5	4.9	5.1	5.8	6.3	8.3	8.7	9.5	10.5	10.8	11.8
353	Morocco	2018-04-17	A moderate amount	southwest	2018-04-16	Monday	11	11	11	12	12	11	11	11	11	11	13	1	2	3	4.04167	5.04167	8	9	10	11	12	15.0833	4	4.5	4.8	5	5.4	5.7	6.8	7.4	7.7	8.5	8.8	9.3
354	Morocco	2018-04-17	A moderate amount	southwest	2018-04-16	Monday	11	11	11	12	12	11	11	11	11	11	13	1	2	3	4.04167	5.04167	8	9	10	11	12	15.0833	4.6	4.5	4.8	5.4	5.6	6	7.4	7.4	7.7	8.2	8.6	9.5
355	Senegal/Egypt	2018-04-20	A great deal of direct sunlight	south	2018-04-19	Thursday	14	15	13	13	15	15	15	13	15	14	NA	1	2.04167	4.95833	5.95833	7.04167	8.04167	9.04167	11.9583	13.0417	14	NA	4.4	3.5	3.8	4.1	6	6.8	7.5	8.1	8.1	11.5	12	NA
356	Senegal/Egypt	2018-04-20	A great deal of direct sunlight	south	2018-04-19	Thursday	14	15	13	13	15	15	15	13	15	14	NA	1	2.04167	4.95833	5.95833	7.04167	8.04167	9.04167	11.9583	13.0417	14	NA	4.1	4.5	5.5	5.5	6.8	7.3	7.6	8.1	10	11	11.4	NA
357	Senegal/Egypt	2018-04-20	A great deal of direct sunlight	south	2018-04-19	Thursday	14	15	13	13	15	15	15	13	15	14	NA	1	2.04167	4.95833	5.95833	7.04167	8.04167	9.04167	11.9583	13.0417	14	NA	4	4.5	5	5.5	8.3	9.3	10.2	10.5	13.6	14.4	15.1	NA
358	Senegal/Egypt	2018-04-20	A great deal of direct sunlight	south	2018-04-19	Thursday	14	15	13	13	15	15	15	13	15	14	NA	1	2.04167	4.95833	5.95833	7.04167	8.04167	9.04167	11.9583	13.0417	14	NA	2.9	4.5	5.5	5.8	8.2	8.5	9.7	10.3	13	13.2	14.1	NA
359	Senegal/Egypt	2018-04-20	A great deal of direct sunlight	south	2018-04-19	Thursday	14	15	13	13	15	15	15	13	15	14	NA	1	2.04167	4.95833	5.95833	7.04167	8.04167	9.04167	11.9583	13.0417	14	NA	3.8	3.5	4	4.1	5.3	5.8	6.6	7	9.5	10	10.4	NA
360	Senegal/Egypt	2018-04-20	A great deal of direct sunlight	south	2018-04-19	Thursday	14	15	13	13	15	15	15	13	15	14	NA	1	2.04167	4.95833	5.95833	7.04167	8.04167	9.04167	11.9583	13.0417	14	NA	3.8	4.5	4.6	5.8	6.1	6.4	7.1	8.7	8.9	8.9	9.2	NA
361	Senegal/Egypt	2018-04-20	A great deal of direct sunlight	south	2018-04-19	Thursday	14	15	13	13	15	15	15	13	15	14	NA	1	2.04167	4.95833	5.95833	7.04167	8.04167	9.04167	11.9583	13.0417	14	NA	5	4.5	5	6.2	6.5	7	7.8	10.3	10.9	11.1	11.5	NA
362	Senegal/Egypt	2018-04-20	A great deal of direct sunlight	south	2018-04-19	Thursday	14	15	13	13	15	15	15	13	15	14	NA	1	2.04167	4.95833	5.95833	7.04167	8.04167	9.04167	11.9583	13.0417	14	NA	3.3	4.5	5	5.5	5.8	6.4	6.8	8.5	9.1	9.7	9.9	NA
363	Senegal/Egypt	2018-04-20	A great deal of direct sunlight	south	2018-04-19	Thursday	14	15	13	13	15	15	15	13	15	14	NA	1	2.04167	4.95833	5.95833	7.04167	8.04167	9.04167	11.9583	13.0417	14	NA	4.1	4.5	4.8	5.8	6	6.4	6.9	7.5	7.9	7.9	8	NA
364	Senegal/Egypt	2018-04-20	A great deal of direct sunlight	south	2018-04-19	Thursday	14	15	13	13	15	15	15	13	15	14	NA	1	2.04167	4.95833	5.95833	7.04167	8.04167	9.04167	11.9583	13.0417	14	NA	2	4.5	4.5	4.3	4.3	4.2	4.2	4.2	4.2	4.2	4.2	NA
365	Scotland	2018-04-24	A moderate amount	southwest	2018-04-20	Friday	13	13	11	11	13	11	13	12	12	13	13	1	4	4.91667	5.91667	7	7.91667	11	11.9583	12.9583	14	15	3.9	4.5	4.9	5.5	6.4	6.5	7.5	7.7	9.9	9.9	10	10.4
366	Scotland	2018-04-24	A moderate amount	southwest	2018-04-20	Friday	13	13	11	11	13	11	13	12	12	13	13	1	4	4.91667	5.91667	7	7.91667	11	11.9583	12.9583	14	15	3.6	4.5	5.5	5.5	5.8	5.9	6.9	7.4	8	8	8.3	8.5
367	Scotland	2018-04-24	A moderate amount	southwest	2018-04-20	Friday	13	13	11	11	13	11	13	12	12	13	13	1	4	4.91667	5.91667	7	7.91667	11	11.9583	12.9583	14	15	5.5	4.5	5.5	6	6.2	6.5	8.4	8.8	9	9.5	9.7	10
368	Scotland	2018-04-24	A moderate amount	southwest	2018-04-20	Friday	13	13	11	11	13	11	13	12	12	13	13	1	4	4.91667	5.91667	7	7.91667	11	11.9583	12.9583	14	15	3.4	4.5	4.8	5.6	5.4	5.5	7	7.2	7.4	7.5	7.7	8
369	Scotland	2018-04-24	A moderate amount	southwest	2018-04-20	Friday	13	13	11	11	13	11	13	12	12	13	13	1	4	4.91667	5.91667	7	7.91667	11	11.9583	12.9583	14	15	3.6	4.5	5.3	5.5	5.8	6	7	7.4	7.4	7.6	7.7	7.9
370	Scotland	2018-04-24	A moderate amount	southwest	2018-04-20	Friday	13	13	11	11	13	11	13	12	12	13	13	1	4	4.91667	5.91667	7	7.91667	11	11.9583	12.9583	14	15	4.9	4.5	4.9	4.9	5.2	5.6	7.6	7.8	8.3	8.5	8.6	8.8
371	Scotland	2018-04-24	A moderate amount	southwest	2018-04-20	Friday	13	13	11	11	13	11	13	12	12	13	13	1	4	4.91667	5.91667	7	7.91667	11	11.9583	12.9583	14	15	4	4.5	4.7	5	5	5.3	6.5	6.5	8.2	8.5	8.7	8.9
372	Scotland	2018-04-24	A moderate amount	southwest	2018-04-20	Friday	13	13	11	11	13	11	13	12	12	13	13	1	4	4.91667	5.91667	7	7.91667	11	11.9583	12.9583	14	15	5.7	4.5	5.6	5.7	5.8	6.3	7.5	7.8	8	8.1	8.3	8.6
373	Scotland	2018-04-24	A moderate amount	southwest	2018-04-20	Friday	13	13	11	11	13	11	13	12	12	13	13	1	4	4.91667	5.91667	7	7.91667	11	11.9583	12.9583	14	15	5	4.5	4.5	4.5	5	5.2	6.6	6.9	7	7.2	7.3	7.8
374	Scotland	2018-04-24	A moderate amount	southwest	2018-04-20	Friday	13	13	11	11	13	11	13	12	12	13	13	1	4	4.91667	5.91667	7	7.91667	11	11.9583	12.9583	14	15	5.7	4.5	5.5	5.5	6.1	6.5	7.2	7.7	7.7	7.8	7.9	8.2
375	Scotland	2018-04-24	A moderate amount	southwest	2018-04-20	Friday	13	13	11	11	13	11	13	12	12	13	13	1	4	4.91667	5.91667	7	7.91667	11	11.9583	12.9583	14	15	3.2	4.5	5	5.4	5.4	5.4	7.4	7.4	8	8.1	8.3	8.4
376	Scotland	2018-04-24	A moderate amount	southwest	2018-04-20	Friday	13	13	11	11	13	11	13	12	12	13	13	1	4	4.91667	5.91667	7	7.91667	11	11.9583	12.9583	14	15	5.7	4.5	5.6	5.6	5.8	6.3	7.5	7.9	9.2	9.3	9.3	9.4
377	Mexico		A moderate amount	northeast	2018-04-18	Wednesday	15	14	15	15	15	15	15	15	15	15	15	1	1.95833	3	6	7	8	9	10	13	14	15	4	4.5	4.7	5.3	9.1	10.6	11.5	12.6	13	15.5	15.6	16
378	Mexico		A moderate amount	northeast	2018-04-18	Wednesday	15	14	15	15	15	15	15	15	15	15	15	1	1.95833	3	6	7	8	9	10	13	14	15	3.6	4.5	4.6	5	9.1	10.9	11.2	13	13.4	14.3	14.7	15.3
379	Mexico		A moderate amount	northeast	2018-04-18	Wednesday	15	14	15	15	15	15	15	15	15	15	15	1	1.95833	3	6	7	8	9	10	13	14	15	3.9	4.5	6	6.2	11	11.6	13	13.2	14.7	16.1	17	17.1
380	Mexico		A moderate amount	northeast	2018-04-18	Wednesday	15	14	15	15	15	15	15	15	15	15	15	1	1.95833	3	6	7	8	9	10	13	14	15	4.2	4.5	4.9	5.6	9.7	10.5	11.5	12.5	13	13.5	14	15
381	Mexico		A moderate amount	northeast	2018-04-18	Wednesday	15	14	15	15	15	15	15	15	15	15	15	1	1.95833	3	6	7	8	9	10	13	14	15	3.9	4.5	6.2	7.1	11.6	13.5	14	14.3	15.4	17.7	18.2	19
382	Mexico		A moderate amount	northeast	2018-04-18	Wednesday	15	14	15	15	15	15	15	15	15	15	15	1	1.95833	3	6	7	8	9	10	13	14	15	5	4.5	5.4	6.2	11.5	14.2	15.5	16	17.3	18.2	19	21.1
383	Mexico		A moderate amount	northeast	2018-04-18	Wednesday	15	14	15	15	15	15	15	15	15	15	15	1	1.95833	3	6	7	8	9	10	13	14	15	4.3	4.5	4.8	5.3	9.7	12.5	13	15.6	16	18.3	20	22.5
384	Mexico		A moderate amount	northeast	2018-04-18	Wednesday	15	14	15	15	15	15	15	15	15	15	15	1	1.95833	3	6	7	8	9	10	13	14	15	2	4.5	5.5	6	11	12	13.5	14.5	15.2	16.1	17	18
385	Mexico		A moderate amount	northeast	2018-04-18	Wednesday	15	14	15	15	15	15	15	15	15	15	15	1	1.95833	3	6	7	8	9	10	13	14	15	3.8	4.5	4.6	5.2	8.2	10	11.8	13.5	13.6	14.2	14.6	15.4
386	Mexico		A moderate amount	northeast	2018-04-18	Wednesday	15	14	15	15	15	15	15	15	15	15	15	1	1.95833	3	6	7	8	9	10	13	14	15	3.9	4.5	4.8	5.8	8.6	10.3	11.3	12.4	12.4	13	13.1	17.5
387	Mexico		A moderate amount	northeast	2018-04-18	Wednesday	10	10	9	11	12	14	15	14	15	10	11	1	2	2.95833	6.04167	7.08333	8.16667	9.20833	10.1667	13.2083	14	15.0417	4.5	4.5	5	6	9.1	9.7	11	11.1	12	11.5	11.5	11.8
388	Mexico		A moderate amount	northeast	2018-04-18	Wednesday	10	10	9	11	12	14	15	14	15	10	11	1	2	2.95833	6.04167	7.08333	8.16667	9.20833	10.1667	13.2083	14	15.0417	4.3	4.5	5.8	6	8.5	9.5	10	10.5	11	12	12.2	12.4
389	Mexico		A moderate amount	northeast	2018-04-18	Wednesday	10	10	9	11	12	14	15	14	15	10	11	1	2	2.95833	6.04167	7.08333	8.16667	9.20833	10.1667	13.2083	14	15.0417	4.5	4.5	5	5.6	8.9	9.5	11	11.8	12.6	12.7	13	13.5
390	Mexico		A moderate amount	northeast	2018-04-18	Wednesday	10	10	9	11	12	14	15	14	15	10	11	1	2	2.95833	6.04167	7.08333	8.16667	9.20833	10.1667	13.2083	14	15.0417	4.2	4.5	5.2	5.6	8.9	10.2	11.5	11.7	12.5	12.9	13.5	16
391	Mexico		A moderate amount	northeast	2018-04-18	Wednesday	10	10	9	11	12	14	15	14	15	10	11	1	2	2.95833	6.04167	7.08333	8.16667	9.20833	10.1667	13.2083	14	15.0417	4.6	4.5	4.7	5.4	8.2	9.1	10	10.4	11.1	11.6	12	12.5
392	Mexico		A moderate amount	northeast	2018-04-18	Wednesday	10	10	9	11	12	14	15	14	15	10	11	1	2	2.95833	6.04167	7.08333	8.16667	9.20833	10.1667	13.2083	14	15.0417	4.5	4.5	5.1	5.4	7.1	7.7	8.2	8.5	8.9	10	10.1	10.5
393	Mexico		A moderate amount	northeast	2018-04-18	Wednesday	10	10	9	11	12	14	15	14	15	10	11	1	2	2.95833	6.04167	7.08333	8.16667	9.20833	10.1667	13.2083	14	15.0417	5.2	4.5	5.1	5.7	8.9	10.7	11.5	12.7	13.3	14.2	14.8	15.9
394	Mexico		A moderate amount	northeast	2018-04-18	Wednesday	10	10	9	11	12	14	15	14	15	10	11	1	2	2.95833	6.04167	7.08333	8.16667	9.20833	10.1667	13.2083	14	15.0417	4.4	4.5	5	5.1	7.5	9.5	10.3	11.2	11.5	14	14.6	15.5
395	Mexico		A moderate amount	northeast	2018-04-18	Wednesday	10	10	9	11	12	14	15	14	15	10	11	1	2	2.95833	6.04167	7.08333	8.16667	9.20833	10.1667	13.2083	14	15.0417	4.1	4.5	5.5	6	8.3	9.6	11	11.2	11.3	11.3	11.8	12.6
396	Mexico		A moderate amount	northeast	2018-04-18	Wednesday	10	10	9	11	12	14	15	14	15	10	11	1	2	2.95833	6.04167	7.08333	8.16667	9.20833	10.1667	13.2083	14	15.0417	5.4	4.5	4.8	5.3	8.2	9.5	10	10.7	11	12.5	13.1	13.6
397	Egypt	2018-04-24	A moderate amount	southeast	2018-04-23	Monday	11	11	10	11	11	11	11	10	12	9	NA	1	2	2.95833	4	5	8	9	9.95833	11.0417	11.9167	NA	6	4.5	5.5	5.8	6.5	6.6	7	8	8.3	8.7	9	NA
398	Egypt	2018-04-24	A moderate amount	southeast	2018-04-23	Monday	11	11	10	11	11	11	11	10	12	9	NA	1	2	2.95833	4	5	8	9	9.95833	11.0417	11.9167	NA	4.1	4.5	4.8	5	5.7	5.8	6.3	6.9	7.4	7.7	8	NA
399	Egypt	2018-04-24	A moderate amount	southeast	2018-04-23	Monday	11	11	10	11	11	11	11	10	12	9	NA	1	2	2.95833	4	5	8	9	9.95833	11.0417	11.9167	NA	4.1	4.5	4.5	4.6	6.3	6.8	7.1	8.2	9.2	9.8	10.1	NA
400	Egypt	2018-04-24	A moderate amount	southeast	2018-04-23	Monday	11	11	10	11	11	11	11	10	12	9	NA	1	2	2.95833	4	5	8	9	9.95833	11.0417	11.9167	NA	5.7	4.5	4.8	5	5.7	6	7.3	8.5	8.8	9.2	9.4	NA
401	Egypt	2018-04-24	A moderate amount	southeast	2018-04-23	Monday	11	11	10	11	11	11	11	10	12	9	NA	1	2	2.95833	4	5	8	9	9.95833	11.0417	11.9167	NA	5	4.5	5	5.5	5.7	6.1	7.9	8	8.6	8.7	9	NA
402	Egypt	2018-04-24	A moderate amount	southeast	2018-04-23	Monday	11	11	10	11	11	11	11	10	12	9	NA	1	2	2.95833	4	5	8	9	9.95833	11.0417	11.9167	NA	4	4.5	5.7	6	6.4	7	7.2	7.4	7.8	7.9	8.3	NA
403	Egypt	2018-04-24	A moderate amount	southeast	2018-04-23	Monday	11	11	10	11	11	11	11	10	12	9	NA	1	2	2.95833	4	5	8	9	9.95833	11.0417	11.9167	NA	6	4.5	5	5.8	6	6.1	7	8	8.5	8.7	8.9	NA
404	Egypt	2018-04-24	A moderate amount	southeast	2018-04-23	Monday	11	11	10	11	11	11	11	10	12	9	NA	1	2	2.95833	4	5	8	9	9.95833	11.0417	11.9167	NA	5	4.5	5.7	6.1	6.6	7.4	7.8	8.5	9.1	9.9	10.2	NA
405	Egypt	2018-04-24	A moderate amount	southeast	2018-04-23	Monday	11	11	10	11	11	11	11	10	12	9	NA	1	2	2.95833	4	5	8	9	9.95833	11.0417	11.9167	NA	4.7	4.5	5.2	5.6	5.9	6.3	7	7.2	7.4	7.9	8.1	NA
406	Egypt	2018-04-24	A moderate amount	southeast	2018-04-23	Monday	11	11	10	11	11	11	11	10	12	9	NA	1	2	2.95833	4	5	8	9	9.95833	11.0417	11.9167	NA	4	4.5	5.4	5.4	5.5	6	7	7.6	8.1	8.8	9.5	NA
407	Egypt	2018-04-24	A moderate amount	southeast	2018-04-23	Monday	11	11	10	11	11	11	11	10	12	9	NA	1	2	2.95833	4	5	8	9	9.95833	11.0417	11.9167	NA	7.5	4.5	5	5.3	5.8	6	7	7.5	8	8.5	9.1	NA
408	Egypt	2018-04-24	A lot	east	2018-04-23	Monday	14.3	13.3	13.3	13.3	13.3	13.3	13.3	14	13.3	13.3	11	1	1.95833	2.95833	3.95833	4.95833	7.95833	8.95833	9.9875	10.9583	11.9583	14.8625	5.8	4.5	5.3	5.9	NA	NA	NA	NA	7.5	8.5	9	9.9
409	Egypt	2018-04-24	A lot	east	2018-04-23	Monday	14.3	13.3	13.3	13.3	13.3	13.3	13.3	14	13.3	13.3	11	1	1.95833	2.95833	3.95833	4.95833	7.95833	8.95833	9.9875	10.9583	11.9583	14.8625	5.1	4.5	5	5.3	NA	NA	NA	NA	7.5	8.8	9.1	9.9
410	Egypt	2018-04-24	A lot	east	2018-04-23	Monday	14.3	13.3	13.3	13.3	13.3	13.3	13.3	14	13.3	13.3	11	1	1.95833	2.95833	3.95833	4.95833	7.95833	8.95833	9.9875	10.9583	11.9583	14.8625	5.2	4.5	5	5.5	NA	NA	NA	NA	6.7	7.5	7.9	8.1
411	Egypt	2018-04-24	A lot	east	2018-04-23	Monday	14.3	13.3	13.3	13.3	13.3	13.3	13.3	14	13.3	13.3	11	1	1.95833	2.95833	3.95833	4.95833	7.95833	8.95833	9.9875	10.9583	11.9583	14.8625	4.8	4.5	5.1	5.3	NA	NA	NA	NA	9.5	11.1	12.2	13
412	Egypt	2018-04-24	A lot	east	2018-04-23	Monday	14.3	13.3	13.3	13.3	13.3	13.3	13.3	14	13.3	13.3	11	1	1.95833	2.95833	3.95833	4.95833	7.95833	8.95833	9.9875	10.9583	11.9583	14.8625	4.9	4.5	4.9	5.6	NA	NA	NA	NA	5.7	8.8	10	10.1
413	Egypt	2018-04-24	A lot	east	2018-04-23	Monday	14.3	13.3	13.3	13.3	13.3	13.3	13.3	14	13.3	13.3	11	1	1.95833	2.95833	3.95833	4.95833	7.95833	8.95833	9.9875	10.9583	11.9583	14.8625	5.2	4.5	5.1	5.3	NA	NA	NA	NA	7.5	8.9	10.5	10.6
414	Egypt	2018-04-24	A lot	east	2018-04-23	Monday	14.3	13.3	13.3	13.3	13.3	13.3	13.3	14	13.3	13.3	11	1	1.95833	2.95833	3.95833	4.95833	7.95833	8.95833	9.9875	10.9583	11.9583	14.8625	6.3	4.5	5	5.2	NA	NA	NA	NA	6.5	8	9	9.5
415	Senegal	2018-04-20	A lot	south	2018-04-19	Thursday	14	11	11	13	14	13	11	15	11	14	11	1	1.875	4.875	5.95833	7	7.95833	8.875	12.0417	12.875	14	14.875	5	4.5	5	7.4	8	8.6	8.9	9.9	12.4	12.7	12.7	13
416	Senegal	2018-04-20	A lot	south	2018-04-19	Thursday	14	11	11	13	14	13	11	15	11	14	11	1	1.875	4.875	5.95833	7	7.95833	8.875	12.0417	12.875	14	14.875	5	4.5	5	7	7.5	7.6	8	NA	NA	NA	NA	NA
417	Senegal	2018-04-20	A lot	south	2018-04-19	Thursday	14	11	11	13	14	13	11	15	11	14	11	1	1.875	4.875	5.95833	7	7.95833	8.875	12.0417	12.875	14	14.875	4	4.5	4.7	5	6	6.5	8	8.2	10	NA	NA	NA
418	Senegal	2018-04-20	A lot	south	2018-04-19	Thursday	14	11	11	13	14	13	11	15	11	14	11	1	1.875	4.875	5.95833	7	7.95833	8.875	12.0417	12.875	14	14.875	5	4.5	4.9	5	5.1	5.2	NA	NA	NA	NA	NA	NA
419	Senegal	2018-04-20	A lot	south	2018-04-19	Thursday	14	11	11	13	14	13	11	15	11	14	11	1	1.875	4.875	5.95833	7	7.95833	8.875	12.0417	12.875	14	14.875	5	4.5	4.9	9	10	10.5	12	NA	NA	NA	NA	NA
420	Senegal	2018-04-20	A lot	south	2018-04-19	Thursday	14	11	11	13	14	13	11	15	11	14	11	1	1.875	4.875	5.95833	7	7.95833	8.875	12.0417	12.875	14	14.875	4	4.5	5	6.4	6.9	7	8.2	9	12	12.3	12.6	12.9
421	Senegal	2018-04-20	A lot	south	2018-04-19	Thursday	14	11	11	13	14	13	11	15	11	14	11	1	1.875	4.875	5.95833	7	7.95833	8.875	12.0417	12.875	14	14.875	5	4.5	4.9	7.5	8	NA	NA	NA	NA	NA	NA	NA
422			A lot	south	2018-04-18	Wednesday	12	12	12	12	14	11	11	12	15	12	13	1	2	3	6	7.08333	7.95833	8.95833	10	13.125	14	15.0417	4.5	4.5	5.5	6.5	12.5	13.5	10	8.1	8.5	9.5	11.2	11.8
423			A lot	south	2018-04-18	Wednesday	12	12	12	12	14	11	11	12	15	12	13	1	2	3	6	7.08333	7.95833	8.95833	10	13.125	14	15.0417	3.7	4.5	5.5	6	11	12.5	14	14.8	16	20.5	20.5	21
424			A lot	south	2018-04-18	Wednesday	12	12	12	12	14	11	11	12	15	12	13	1	2	3	6	7.08333	7.95833	8.95833	10	13.125	14	15.0417	3.5	4.5	6	6	11	12	14	15	15	18.5	16	19.9
425			A lot	south	2018-04-18	Wednesday	12	12	12	12	14	11	11	12	15	12	13	1	2	3	6	7.08333	7.95833	8.95833	10	13.125	14	15.0417	4.5	4.5	5.5	14	14.3	14.5	16.2	19.8	21.8	24.6	26.8	28.4
426			A lot	south	2018-04-18	Wednesday	12	12	12	12	14	11	11	12	15	12	13	1	2	3	6	7.08333	7.95833	8.95833	10	13.125	14	15.0417	5.5	4.5	5	5.7	10.6	10.9	11.6	12.5	14.5	14.7	16	17
427			A lot	south	2018-04-18	Wednesday	12	12	12	12	14	11	11	12	15	12	13	1	2	3	6	7.08333	7.95833	8.95833	10	13.125	14	15.0417	5	4.5	4.5	5.5	10.4	11.7	12.9	13	13.5	16.3	17	17.6
428			A lot	south	2018-04-18	Wednesday	12	12	12	12	14	11	11	12	15	12	13	1	2	3	6	7.08333	7.95833	8.95833	10	13.125	14	15.0417	4.2	4.5	4.9	5.8	11.9	14.6	16	16	16.7	17.5	20	20
429			A lot	south	2018-04-18	Wednesday	12	12	12	12	14	11	11	12	15	12	13	1	2	3	6	7.08333	7.95833	8.95833	10	13.125	14	15.0417	4.4	4.5	5	5.5	7.4	8	8.9	12.5	13	15	15.3	16.1
430			A lot	south	2018-04-18	Wednesday	12	12	12	12	14	11	11	12	15	12	13	1	2	3	6	7.08333	7.95833	8.95833	10	13.125	14	15.0417	4	4.5	4.9	5.3	8.7	10.5	12	12.5	14	16	17	17.5
431	Senegal	2018-04-20	A lot		2018-04-19	Thursday	12	12	12	12	13	13	12	12	NA	13	11	1	2	5	6	7.04167	8.04167	9	12	NA	14.0417	14.9583	4.3	4.5	4.7	6.1	6.2	7	8	8.4	9	NA	9	10
432	Senegal	2018-04-20	A lot		2018-04-19	Thursday	12	12	12	12	13	13	12	12	NA	13	11	1	2	5	6	7.04167	8.04167	9	12	NA	14.0417	14.9583	4.5	4.5	5.2	7	7.5	7.8	9	9.3	10.5	NA	11	11
433	Senegal	2018-04-20	A lot		2018-04-19	Thursday	12	12	12	12	13	13	12	12	NA	13	11	1	2	5	6	7.04167	8.04167	9	12	NA	14.0417	14.9583	4.5	4.5	5	7.5	8	9	10	11.5	12	NA	12.5	13.5
434	Senegal	2018-04-20	A lot		2018-04-19	Thursday	12	12	12	12	13	13	12	12	NA	13	11	1	2	5	6	7.04167	8.04167	9	12	NA	14.0417	14.9583	4.8	4.5	5	7	7.8	9	10	10.5	11.6	NA	13	13.5
435	Senegal	2018-04-20	A lot		2018-04-19	Thursday	12	12	12	12	13	13	12	12	NA	13	11	1	2	5	6	7.04167	8.04167	9	12	NA	14.0417	14.9583	4.5	4	4.5	5	5.9	6	5.7	6	6	NA	6.1	5.3
436	Senegal	2018-04-20	A lot		2018-04-19	Thursday	12	12	12	12	13	13	12	12	NA	13	11	1	2	5	6	7.04167	8.04167	9	12	NA	14.0417	14.9583	3	4.5	5.1	7.8	8.6	10	10.5	11	12	NA	13.5	14.5
437	Senegal	2018-04-20	A lot		2018-04-19	Thursday	12	12	12	12	13	13	12	12	NA	13	11	1	2	5	6	7.04167	8.04167	9	12	NA	14.0417	14.9583	4	4.5	5.3	6.5	7	8.2	9.3	10	11.5	NA	12	12.5
438	Senegal	2018-04-20	A lot		2018-04-19	Thursday	12	12	12	12	13	13	12	12	NA	13	11	1	2	5	6	7.04167	8.04167	9	12	NA	14.0417	14.9583	4	4.5	5.3	7.5	7.9	7.5	10	11	12.3	NA	13	13
439	Senegal	2018-04-20	A lot		2018-04-19	Thursday	12	12	12	12	13	13	12	12	NA	13	11	1	2	5	6	7.04167	8.04167	9	12	NA	14.0417	14.9583	4.9	4.5	5.1	6.6	7	7.8	9	9.7	10	NA	11.4	12
440	Senegal	2018-04-20	A lot		2018-04-19	Thursday	12	12	12	12	13	13	12	12	NA	13	11	1	2	5	6	7.04167	8.04167	9	12	NA	14.0417	14.9583	5	4.5	5	5.5	6.5	7	7	7.5	8.3	NA	9	9.5
441	Senegal	2018-04-20	A lot		2018-04-19	Thursday	12	12	12	12	13	13	12	12	NA	13	11	1	2	5	6	7.04167	8.04167	9	12	NA	14.0417	14.9583	4.5	4.5	5	7.5	8.6	9.5	10	11	12.5	NA	13	14.5
442	Morocco	2018-04-22	A lot	southeast	2018-04-21	Saturday	12	9	12	12	11	12	12	11	12	12	11	-1	-1	-1	-1	-1	-1	-1	-1	-1	-1	-1	4	4.5	5	5.7	6.4	6.5	7.4	8.8	9.1	10	10.1	10.9
443	Morocco	2018-04-22	A lot	southeast	2018-04-21	Saturday	12	9	12	12	11	12	12	11	12	12	11	-1	-1	-1	-1	-1	-1	-1	-1	-1	-1	-1	3.6	4.5	5	5.7	6.2	5.6	5.6	6.7	7.1	7.5	7.7	8
444	Morocco	2018-04-22	A lot	southeast	2018-04-21	Saturday	12	9	12	12	11	12	12	11	12	12	11	-1	-1	-1	-1	-1	-1	-1	-1	-1	-1	-1	4.5	4.5	5.2	6	7	7.2	8	9.5	10	10.9	11.3	12.1
445	Morocco	2018-04-22	A lot	southeast	2018-04-21	Saturday	12	9	12	12	11	12	12	11	12	12	11	-1	-1	-1	-1	-1	-1	-1	-1	-1	-1	-1	4	4.5	5.1	5.5	6.6	7	8	9.5	9.9	10.6	11	11.1
446	Morocco	2018-04-22	A lot	southeast	2018-04-21	Saturday	12	9	12	12	11	12	12	11	12	12	11	-1	-1	-1	-1	-1	-1	-1	-1	-1	-1	-1	4.2	4.5	5.2	6	6.5	6.8	7.5	7.6	8.6	8.7	8.7	8.8
447	Morocco	2018-04-22	A lot	southeast	2018-04-21	Saturday	12	9	12	12	11	12	12	11	12	12	11	-1	-1	-1	-1	-1	-1	-1	-1	-1	-1	-1	4	4.5	5.2	5.7	6.3	6.5	7.2	8.7	9	9.5	9.9	10
448	Morocco	2018-04-22	A lot	southeast	2018-04-21	Saturday	12	9	12	12	11	12	12	11	12	12	11	-1	-1	-1	-1	-1	-1	-1	-1	-1	-1	-1	4.1	4.5	5	5.6	5.9	6	6.3	7.1	7.3	7.6	7.9	8.1
449	Egypt	2018-04-19	A little	west	17.04.2018	Tuesday	14	13	NA	NA	NA	NA	NA	NA	NA	NA	NA	1	1.95833	NA	NA	NA	NA	NA	NA	NA	NA	NA	NA	4.5	4.6	4.7	5.4	5.6	6.5	7.1	7.4	NA	NA	NA
450	Egypt	2018-04-19	A little	west	17.04.2018	Tuesday	14	13	NA	NA	NA	NA	NA	NA	NA	NA	NA	1	1.95833	NA	NA	NA	NA	NA	NA	NA	NA	NA	NA	4.5	5.3	6.1	6.6	7.3	7.5	8	8.5	8.5	NA	NA
451	Egypt	2018-04-19	A little	west	17.04.2018	Tuesday	14	13	NA	NA	NA	NA	NA	NA	NA	NA	NA	1	1.95833	NA	NA	NA	NA	NA	NA	NA	NA	NA	NA	4.5	4.6	4.7	5.3	7.5	8.3	9.3	9	10.9	13.5	14
452	Egypt	2018-04-19	A little	west	17.04.2018	Tuesday	14	13	NA	NA	NA	NA	NA	NA	NA	NA	NA	1	1.95833	NA	NA	NA	NA	NA	NA	NA	NA	NA	NA	4.5	4.8	5	5.5	9	9.9	11	11.5	11.6	12	12.6
453	Egypt	2018-04-19	A little	west	17.04.2018	Tuesday	14	13	NA	NA	NA	NA	NA	NA	NA	NA	NA	1	1.95833	NA	NA	NA	NA	NA	NA	NA	NA	NA	NA	4.5	4.9	5.6	5.8	7	8.4	9.3	11	11.8	16.5	17
454	Egypt	2018-04-19	A little	west	17.04.2018	Tuesday	14	13	NA	NA	NA	NA	NA	NA	NA	NA	NA	1	1.95833	NA	NA	NA	NA	NA	NA	NA	NA	NA	NA	4.5	5.2	5.9	6.4	7.2	8.2	NA	NA	NA	NA	NA
455	Egypt	2018-04-19	A little	west	17.04.2018	Tuesday	14	13	NA	NA	NA	NA	NA	NA	NA	NA	NA	1	1.95833	NA	NA	NA	NA	NA	NA	NA	NA	NA	NA	4.5	5.1	6.2	6.5	8	8.6	9	10	12	NA	NA
456	Egypt	2018-04-19	A little	west	17.04.2018	Tuesday	14	13	NA	NA	NA	NA	NA	NA	NA	NA	NA	1	1.95833	NA	NA	NA	NA	NA	NA	NA	NA	NA	NA	4.5	5.5	6.2	6.5	9.5	10.1	11.1	11	13	13.5	14.1
457	Egypt	2018-04-19	A little	west	17.04.2018	Tuesday	14	13	NA	NA	NA	NA	NA	NA	NA	NA	NA	1	1.95833	NA	NA	NA	NA	NA	NA	NA	NA	NA	NA	4.5	5	5.5	6	7	8	9	9.6	10	11.5	12
458	Egypt	2018-04-22	A moderate amount	northwest	2018-04-23	Monday	14	13	13	13	13	13	13	13	13	13	13	1	1.95833	2.95833	3.95833	4.95833	7.95833	8.95833	9.95833	10.9583	11.9583	14.9583	43	4.5	4.6	4.6	4.6	4.6	4.9	6	7.5	7.5	7.6	7.6
459	Egypt	2018-04-22	A moderate amount	northwest	2018-04-23	Monday	14	13	13	13	13	13	13	13	13	13	13	1	1.95833	2.95833	3.95833	4.95833	7.95833	8.95833	9.95833	10.9583	11.9583	14.9583	50	4.5	5	5.5	5.5	6.5	7	7.5	8	8.6	9.5	9.5
460	Egypt	2018-04-22	A moderate amount	northwest	2018-04-23	Monday	14	13	13	13	13	13	13	13	13	13	13	1	1.95833	2.95833	3.95833	4.95833	7.95833	8.95833	9.95833	10.9583	11.9583	14.9583	35	4.5	5	5	5	5.5	5.5	6	6.5	7	7	7.6
461	Egypt	2018-04-22	A moderate amount	northwest	2018-04-23	Monday	14	13	13	13	13	13	13	13	13	13	13	1	1.95833	2.95833	3.95833	4.95833	7.95833	8.95833	9.95833	10.9583	11.9583	14.9583	35	4.5	5.2	5.3	6	6.4	6.5	7	7.4	7.6	7.8	8
462	Senegal	26.04.2018	A moderate amount	northeast	22.04.2018	Sunday	15	15	15	15	15	15	13	15	15	15	15	-1	-1	-1	-1	-1	-1	-1	-1	-1	-1	-1	5.4	4.5	5	5.6	5.9	6.1	6.5	7	7.5	8	9	9.5
463	Senegal	26.04.2018	A moderate amount	northeast	22.04.2018	Sunday	15	15	15	15	15	15	13	15	15	15	15	-1	-1	-1	-1	-1	-1	-1	-1	-1	-1	-1	5.2	4.5	5	5.1	5.4	5.9	6.3	7	8	8.4	9	10
464	Senegal	26.04.2018	A moderate amount	northeast	22.04.2018	Sunday	15	15	15	15	15	15	13	15	15	15	15	-1	-1	-1	-1	-1	-1	-1	-1	-1	-1	-1	5.7	4.5	4.8	4.9	5.4	5.7	6.7	6.7	7.7	8.6	9	9.7
465	Senegal	26.04.2018	A moderate amount	northeast	22.04.2018	Sunday	15	15	15	15	15	15	13	15	15	15	15	-1	-1	-1	-1	-1	-1	-1	-1	-1	-1	-1	5.1	4.5	5	5	6	7	7	7.5	7.5	8	9	10
466	Senegal	26.04.2018	A moderate amount	northeast	22.04.2018	Sunday	15	15	15	15	15	15	13	15	15	15	15	-1	-1	-1	-1	-1	-1	-1	-1	-1	-1	-1	5.7	4.5	5.3	5.6	6.3	7.1	7.4	7.9	9.7	10	10.5	11.7
467	Senegal	26.04.2018	A moderate amount	northeast	22.04.2018	Sunday	15	15	15	15	15	15	13	15	15	15	15	-1	-1	-1	-1	-1	-1	-1	-1	-1	-1	-1	5	4.5	5.3	5.4	6.2	6.5	7	7.5	9.4	10.1	10.9	11.4
468	Senegal	26.04.2018	A moderate amount	northeast	22.04.2018	Sunday	15	15	15	15	15	15	13	15	15	15	15	-1	-1	-1	-1	-1	-1	-1	-1	-1	-1	-1	4.9	4.5	4.8	5	5.4	5.6	6	6.5	7.1	8	8.9	9.1
469	Senegal	26.04.2018	A moderate amount	northeast	22.04.2018	Sunday	15	15	15	15	15	15	13	15	15	15	15	-1	-1	-1	-1	-1	-1	-1	-1	-1	-1	-1	4.9	4.5	5.2	5.4	6	6.3	6.7	7.1	7.9	8.6	9.2	9.9
470	Senegal	26.04.2018	A moderate amount	northeast	22.04.2018	Sunday	15	15	15	15	15	15	13	15	15	15	15	-1	-1	-1	-1	-1	-1	-1	-1	-1	-1	-1	5.1	4.5	4.5	4.7	4.9	5	5.3	5.5	6	6.6	7.5	8
471	Senegal	26.04.2018	A moderate amount	northeast	22.04.2018	Sunday	15	15	15	15	15	15	13	15	15	15	15	-1	-1	-1	-1	-1	-1	-1	-1	-1	-1	-1	5.5	4.5	4.6	5.5	6	6.2	6.3	7	7.2	8	8.8	9.2
472	Senegal	2018-04-16	A moderate amount	southeast	2018-04-16	Monday	15	14	14	14	15	NA	14	14	14	14	14	1	1.95833	2.95833	3.95833	5	NA	8.95833	9.95833	10.9583	11.9583	14.9583	NA	4.5	5	5.4	5.7	6.1	NA	8.3	8.9	9.1	9.4	10
473	Senegal	2018-04-16	A moderate amount	southeast	2018-04-16	Monday	15	14	14	14	15	NA	14	14	14	14	14	1	1.95833	2.95833	3.95833	5	NA	8.95833	9.95833	10.9583	11.9583	14.9583	NA	4.5	5	5.3	5.7	6.3	NA	8.5	9.2	9.4	9.6	10
474	Senegal	2018-04-16	A moderate amount	southeast	2018-04-16	Monday	15	14	14	14	15	NA	14	14	14	14	14	1	1.95833	2.95833	3.95833	5	NA	8.95833	9.95833	10.9583	11.9583	14.9583	NA	4.5	4.9	5.1	5.7	6	NA	8	8.6	9.1	9.5	10.3
475	Senegal	2018-04-16	A moderate amount	southeast	2018-04-16	Monday	15	14	14	14	15	NA	14	14	14	14	14	1	1.95833	2.95833	3.95833	5	NA	8.95833	9.95833	10.9583	11.9583	14.9583	NA	4.5	5	5.1	5.2	5.7	NA	7.9	8.7	9.2	9.6	10.9
476	Senegal	2018-04-16	A moderate amount	southeast	2018-04-16	Monday	15	14	14	14	15	NA	14	14	14	14	14	1	1.95833	2.95833	3.95833	5	NA	8.95833	9.95833	10.9583	11.9583	14.9583	NA	4.5	5	5.2	5.5	5.8	NA	8.5	9.7	10.3	11	12.1
477	Senegal	2018-04-16	A moderate amount	southeast	2018-04-16	Monday	15	14	14	14	15	NA	14	14	14	14	14	1	1.95833	2.95833	3.95833	5	NA	8.95833	9.95833	10.9583	11.9583	14.9583	NA	4.5	5	5.2	5.6	6.6	NA	8.2	9	9.5	10	10.1
478	Senegal	2018-04-16	A moderate amount	southeast	2018-04-16	Monday	15	14	14	14	15	NA	14	14	14	14	14	1	1.95833	2.95833	3.95833	5	NA	8.95833	9.95833	10.9583	11.9583	14.9583	NA	4.5	5	5.2	5.4	5.9	NA	8.3	9.3	9.9	10.2	11.5
479	Senegal	2018-04-16	A moderate amount	southeast	2018-04-16	Monday	15	14	14	14	15	NA	14	14	14	14	14	1	1.95833	2.95833	3.95833	5	NA	8.95833	9.95833	10.9583	11.9583	14.9583	NA	4.5	4.9	5.3	5.7	6.4	NA	9	9.8	10.3	10.7	11.8
480	Senegal	2018-04-24	A moderate amount	southwest	2018-04-20	Friday	15	13	13	13	13	13	13	13	14	13	13	1	3.91667	4.91667	5.91667	6.91667	7.91667	10.9167	11.9167	12.9583	13.9167	14.9167	3.4	4.5	6.2	6.7	7.4	7.4	8.1	9.8	9.9	10.8	10.2	12.1
481	Senegal	2018-04-24	A moderate amount	southwest	2018-04-20	Friday	15	13	13	13	13	13	13	13	14	13	13	1	3.91667	4.91667	5.91667	6.91667	7.91667	10.9167	11.9167	12.9583	13.9167	14.9167	3.3	4.5	6	7.1	7.5	8.4	9.5	10.2	11.7	13.1	15.1	16.2
482	Senegal	2018-04-24	A moderate amount	southwest	2018-04-20	Friday	15	13	13	13	13	13	13	13	14	13	13	1	3.91667	4.91667	5.91667	6.91667	7.91667	10.9167	11.9167	12.9583	13.9167	14.9167	2.5	4.5	6	7.9	8	8.5	9.5	11	12.5	15	15.6	16.5
483	Senegal	2018-04-24	A moderate amount	southwest	2018-04-20	Friday	15	13	13	13	13	13	13	13	14	13	13	1	3.91667	4.91667	5.91667	6.91667	7.91667	10.9167	11.9167	12.9583	13.9167	14.9167	5	4.5	6	6.2	6.5	6.9	7.5	9	9.5	9.7	10	11
484	Senegal	2018-04-24	A moderate amount	southwest	2018-04-20	Friday	15	13	13	13	13	13	13	13	14	13	13	1	3.91667	4.91667	5.91667	6.91667	7.91667	10.9167	11.9167	12.9583	13.9167	14.9167	3.3	4.5	5.5	5.6	6	6.1	6.3	6.5	6.9	7.2	7.2	7.2
485	Senegal	2018-04-24	A moderate amount	southwest	2018-04-20	Friday	15	13	13	13	13	13	13	13	14	13	13	1	3.91667	4.91667	5.91667	6.91667	7.91667	10.9167	11.9167	12.9583	13.9167	14.9167	3.5	4.5	5.6	6	6	6.3	7	7.8	9.3	9.8	10.3	10.9
486	Senegal	2018-04-24	A moderate amount	southwest	2018-04-20	Friday	15	13	13	13	13	13	13	13	14	13	13	1	3.91667	4.91667	5.91667	6.91667	7.91667	10.9167	11.9167	12.9583	13.9167	14.9167	4.3	4.5	5.8	6.5	6.8	7.2	7.8	9.4	11	11.5	12.3	12.5
487	Senegal	2018-04-24	A moderate amount	southwest	2018-04-20	Friday	15	13	13	13	13	13	13	13	14	13	13	1	3.91667	4.91667	5.91667	6.91667	7.91667	10.9167	11.9167	12.9583	13.9167	14.9167	3.5	4.5	6.2	7.2	7.4	7.7	8	10.7	10.9	12.4	12.6	12.6
488	Senegal	2018-04-24	A moderate amount	southwest	2018-04-20	Friday	15	13	13	13	13	13	13	13	14	13	13	1	3.91667	4.91667	5.91667	6.91667	7.91667	10.9167	11.9167	12.9583	13.9167	14.9167	4	4.5	6	6.5	7	7.5	8	8.5	10	11	11	11.5
489	Senegal	2018-04-24	A moderate amount	southwest	2018-04-20	Friday	15	13	13	13	13	13	13	13	14	13	13	1	3.91667	4.91667	5.91667	6.91667	7.91667	10.9167	11.9167	12.9583	13.9167	14.9167	3.4	4.5	5.5	6	7	7	8.1	9	9.1	10	11	11.6
490	Senegal	2018-04-24	A moderate amount	southwest	2018-04-20	Friday	15	13	13	13	13	13	13	13	14	13	13	1	3.91667	4.91667	5.91667	6.91667	7.91667	10.9167	11.9167	12.9583	13.9167	14.9167	4.3	4.5	6	6.5	7.5	8	9.5	12	13	15	15.6	16.5
491	Senegal	2018-04-24	A moderate amount	southwest	2018-04-20	Friday	15	13	13	13	13	13	13	13	14	13	13	1	3.91667	4.91667	5.91667	6.91667	7.91667	10.9167	11.9167	12.9583	13.9167	14.9167	4	4.5	5.1	5.6	6.1	6.3	7	7.6	8.3	9	9.3	9.6
492	Senegal	2018-04-24	A moderate amount	southwest	2018-04-20	Friday	15	13	13	13	13	13	13	13	14	13	13	1	3.91667	4.91667	5.91667	6.91667	7.91667	10.9167	11.9167	12.9583	13.9167	14.9167	3.8	4.5	5.5	6.5	7	7.5	8.4	8.4	9	9.5	9.8	9.9
493	Senegal	2018-04-24	A moderate amount	southwest	2018-04-20	Friday	15	13	13	13	13	13	13	13	14	13	13	1	3.91667	4.91667	5.91667	6.91667	7.91667	10.9167	11.9167	12.9583	13.9167	14.9167	3.1	4.5	5	5.1	5.5	5.6	6	6.5	6.5	6.5	6.5	6.5
494	Senegal	2018-04-24	A moderate amount	southwest	2018-04-20	Friday	15	13	13	13	13	13	13	13	14	13	13	1	3.91667	4.91667	5.91667	6.91667	7.91667	10.9167	11.9167	12.9583	13.9167	14.9167	4.7	4.5	5	5	5	5.2	6	6.6	7.1	9.2	9.2	9.5
495	Senegal	2018-04-24	A moderate amount	southwest	2018-04-20	Friday	15	13	13	13	13	13	13	13	14	13	13	1	3.91667	4.91667	5.91667	6.91667	7.91667	10.9167	11.9167	12.9583	13.9167	14.9167	4	4.5	5.8	6	6.1	6.5	6.9	8.3	8.8	9.3	9.7	10.1
496	Senegal	2018-04-24	A moderate amount	southwest	2018-04-20	Friday	15	13	13	13	13	13	13	13	14	13	13	1	3.91667	4.91667	5.91667	6.91667	7.91667	10.9167	11.9167	12.9583	13.9167	14.9167	5	4.5	6	6.2	6.7	7.1	7.7	9.5	10	11.7	12.5	13.6
497	Senegal	2018-04-24	A moderate amount	southwest	2018-04-20	Friday	15	13	13	13	13	13	13	13	14	13	13	1	3.91667	4.91667	5.91667	6.91667	7.91667	10.9167	11.9167	12.9583	13.9167	14.9167	4.5	4.5	6.2	6.6	6.8	7.4	7.9	9.7	10.3	11.7	13.2	13.7
498	Senegal	2018-04-24	A moderate amount	southwest	2018-04-20	Friday	15	13	13	13	13	13	13	13	14	13	13	1	3.91667	4.91667	5.91667	6.91667	7.91667	10.9167	11.9167	12.9583	13.9167	14.9167	2.9	4.5	6.1	6.9	7.1	7.6	8.1	9.9	10.6	11.9	12.8	13
499	Senegal	2018-04-24	A moderate amount	southwest	2018-04-20	Friday	15	13	13	13	13	13	13	13	14	13	13	1	3.91667	4.91667	5.91667	6.91667	7.91667	10.9167	11.9167	12.9583	13.9167	14.9167	1.8	4.5	6	6.5	7	7.5	7.8	9.5	10	11.9	12.9	14.3
500	Senegal	2018-04-24	A moderate amount	southwest	2018-04-20	Friday	15	13	13	13	13	13	13	13	14	13	13	1	3.91667	4.91667	5.91667	6.91667	7.91667	10.9167	11.9167	12.9583	13.9167	14.9167	3.4	4.5	6.1	7	8.6	8.8	9.2	10.8	11.6	12.6	12.6	13
501	Senegal	2018-04-24	A moderate amount	southwest	2018-04-20	Friday	15	13	13	13	13	13	13	13	14	13	13	1	3.91667	4.91667	5.91667	6.91667	7.91667	10.9167	11.9167	12.9583	13.9167	14.9167	4.7	4.5	5.4	5.9	5.9	6.3	6.8	7.9	8.1	8.9	9.8	10.5
502	Senegal	2018-04-24	A moderate amount	southwest	2018-04-20	Friday	15	13	13	13	13	13	13	13	14	13	13	1	3.91667	4.91667	5.91667	6.91667	7.91667	10.9167	11.9167	12.9583	13.9167	14.9167	4	4.5	5.5	5.7	6	6.5	7	8	8.3	10	11	11
503	Senegal	2018-04-24	A moderate amount	southwest	2018-04-20	Friday	15	13	13	13	13	13	13	13	14	13	13	1	3.91667	4.91667	5.91667	6.91667	7.91667	10.9167	11.9167	12.9583	13.9167	14.9167	4	4.5	5.8	6.2	6.5	7.2	7.4	8.5	9.3	10.6	11.7	13.3
504	Senegal	2018-04-24	A moderate amount	southwest	2018-04-20	Friday	15	13	13	13	13	13	13	13	14	13	13	1	3.91667	4.91667	5.91667	6.91667	7.91667	10.9167	11.9167	12.9583	13.9167	14.9167	4.6	4.5	5.6	6	6.3	7.1	7.7	8.9	10	10.7	11.5	12.8
505	Senegal	2018-04-24	A moderate amount	southwest	2018-04-20	Friday	15	13	13	13	13	13	13	13	14	13	13	1	3.91667	4.91667	5.91667	6.91667	7.91667	10.9167	11.9167	12.9583	13.9167	14.9167	4.4	4.5	5.7	6.1	6.4	7	7.4	9.4	9.8	10.9	11.9	14.1
506	Senegal	2018-04-24	A moderate amount	southwest	2018-04-20	Friday	15	13	13	13	13	13	13	13	14	13	13	1	3.91667	4.91667	5.91667	6.91667	7.91667	10.9167	11.9167	12.9583	13.9167	14.9167	3.5	4.5	6	6.3	6.8	7.4	8	9.5	10.5	12	13.5	14.5
507	Senegal	2018-04-24	A moderate amount	southwest	2018-04-20	Friday	15	13	13	13	13	13	13	13	14	13	13	1	3.91667	4.91667	5.91667	6.91667	7.91667	10.9167	11.9167	12.9583	13.9167	14.9167	4	4.5	6.2	6.7	7	7.9	8.2	10.9	11.7	13.4	14.2	15.2
508	Senegal	2018-04-24	A moderate amount	southwest	2018-04-20	Friday	15	13	13	13	13	13	13	13	14	13	13	1	3.91667	4.91667	5.91667	6.91667	7.91667	10.9167	11.9167	12.9583	13.9167	14.9167	5	4.5	5.3	5.8	6.3	6.5	7	7.8	8.3	9.3	10.3	10.8
509	Senegal	2018-04-24	A moderate amount	southwest	2018-04-20	Friday	15	13	13	13	13	13	13	13	14	13	13	1	3.91667	4.91667	5.91667	6.91667	7.91667	10.9167	11.9167	12.9583	13.9167	14.9167	5	4.5	5.5	6	6.5	7.5	7.8	9	10	11.3	12.5	14.1
510	Senegal	2018-04-24	A moderate amount	southwest	2018-04-20	Friday	15	13	13	13	13	13	13	13	14	13	13	1	3.91667	4.91667	5.91667	6.91667	7.91667	10.9167	11.9167	12.9583	13.9167	14.9167	4.5	4.5	5	5.5	5.5	5.9	6.3	6.8	7.5	7.5	7.5	7.5
511	Senegal	2018-04-24	A moderate amount	southwest	2018-04-20	Friday	15	13	13	13	13	13	13	13	14	13	13	1	3.91667	4.91667	5.91667	6.91667	7.91667	10.9167	11.9167	12.9583	13.9167	14.9167	3.7	4.5	5.5	6.3	6.4	6.8	8	9	9.9	10.3	10.7	11
512	Senegal	2018-04-24	A moderate amount	southwest	2018-04-20	Friday	15	13	13	13	13	13	13	13	14	13	13	1	3.91667	4.91667	5.91667	6.91667	7.91667	10.9167	11.9167	12.9583	13.9167	14.9167	3.9	4.5	5.5	5.8	6.4	6.6	7	8	8.4	8.9	9.6	10.8
513	Senegal	2018-04-24	A moderate amount	southwest	2018-04-20	Friday	15	13	13	13	13	13	13	13	14	13	13	1	3.91667	4.91667	5.91667	6.91667	7.91667	10.9167	11.9167	12.9583	13.9167	14.9167	3.6	4.5	6	6.6	7	7.6	8.5	9.5	10.4	10.9	11.4	11.5
514	Senegal	2018-04-24	A moderate amount	southwest	2018-04-20	Friday	15	13	13	13	13	13	13	13	14	13	13	1	3.91667	4.91667	5.91667	6.91667	7.91667	10.9167	11.9167	12.9583	13.9167	14.9167	3.5	4.5	5.5	6	6.1	6.5	7	7.5	8	8.4	8.6	9
515	Senegal	2018-04-24	A moderate amount	southwest	2018-04-20	Friday	15	13	13	13	13	13	13	13	14	13	13	1	3.91667	4.91667	5.91667	6.91667	7.91667	10.9167	11.9167	12.9583	13.9167	14.9167	3.4	4.5	4.9	5	5.1	5.2	5.9	6.7	7.9	8.3	8.7	9.1
516	Senegal	2018-04-24	A moderate amount	southwest	2018-04-20	Friday	15	13	13	13	13	13	13	13	14	13	13	1	3.91667	4.91667	5.91667	6.91667	7.91667	10.9167	11.9167	12.9583	13.9167	14.9167	5.5	4.5	6	6.4	6.9	7.5	8.7	11	12.1	13	14	14.5
517	Senegal	2018-04-24	A moderate amount	southwest	2018-04-20	Friday	15	13	13	13	13	13	13	13	14	13	13	1	3.91667	4.91667	5.91667	6.91667	7.91667	10.9167	11.9167	12.9583	13.9167	14.9167	4	4.5	5.3	5.7	6	6.2	6.7	7.7	7.9	8.6	9.5	10.3
518	Senegal	2018-04-24	A moderate amount	southwest	2018-04-20	Friday	15	13	13	13	13	13	13	13	14	13	13	1	3.91667	4.91667	5.91667	6.91667	7.91667	10.9167	11.9167	12.9583	13.9167	14.9167	3.5	4.5	5.9	6.8	7.4	8.1	9.2	11.4	11.9	12.9	13.6	14.1
519	Senegal	2018-04-24	A moderate amount	southwest	2018-04-20	Friday	15	13	13	13	13	13	13	13	14	13	13	1	3.91667	4.91667	5.91667	6.91667	7.91667	10.9167	11.9167	12.9583	13.9167	14.9167	4.5	4.5	5.1	5.2	5.6	5.8	6.1	6.6	7.1	7.5	7.9	9.1
520	Egypt		A great deal of direct sunlight	south	2018-04-20	Friday	12	13	13	13	13	13	13	13	13	13	13	1	4.04167	5.04167	6.04167	7.04167	8.04167	11.0417	12.0417	13.0417	14.0417	15.0417	5.1	4.5	6	6.5	7.5	7.7	8.5	9	9.5	10.1	10.6	11.4
521	Egypt		A great deal of direct sunlight	south	2018-04-20	Friday	12	13	13	13	13	13	13	13	13	13	13	1	4.04167	5.04167	6.04167	7.04167	8.04167	11.0417	12.0417	13.0417	14.0417	15.0417	4.6	4.5	6	6.3	7.3	8.8	8	10.3	10.4	11	11.3	11.7
522	Egypt		A great deal of direct sunlight	south	2018-04-20	Friday	12	13	13	13	13	13	13	13	13	13	13	1	4.04167	5.04167	6.04167	7.04167	8.04167	11.0417	12.0417	13.0417	14.0417	15.0417	4.5	4.5	6.2	6.9	8	8.6	9	11	11.5	12	12.5	13
523	Egypt		A great deal of direct sunlight	south	2018-04-20	Friday	12	13	13	13	13	13	13	13	13	13	13	1	4.04167	5.04167	6.04167	7.04167	8.04167	11.0417	12.0417	13.0417	14.0417	15.0417	5.5	4.5	5.5	6.5	6.6	7	7.5	8.2	9.9	10.2	10.5	12.7
524	Egypt		A great deal of direct sunlight	south	2018-04-20	Friday	12	13	13	13	13	13	13	13	13	13	13	1	4.04167	5.04167	6.04167	7.04167	8.04167	11.0417	12.0417	13.0417	14.0417	15.0417	3.9	4.5	6	7	7.5	8	8.5	9.5	10.1	10.4	10.6	10.6
525	Egypt		A great deal of direct sunlight	south	2018-04-20	Friday	12	13	13	13	13	13	13	13	13	13	13	1	4.04167	5.04167	6.04167	7.04167	8.04167	11.0417	12.0417	13.0417	14.0417	15.0417	5.7	4.5	5.8	6.2	7.1	7.6	8	9.7	10.2	10.7	11.1	11.5
526	Egypt		A great deal of direct sunlight	south	2018-04-20	Friday	12	13	13	13	13	13	13	13	13	13	13	1	4.04167	5.04167	6.04167	7.04167	8.04167	11.0417	12.0417	13.0417	14.0417	15.0417	4	4.5	5.5	6.5	7	7.5	7.5	8.1	8.4	9	9.9	10.7
527	Egypt		A great deal of direct sunlight	south	2018-04-20	Friday	12	13	13	13	13	13	13	13	13	13	13	1	4.04167	5.04167	6.04167	7.04167	8.04167	11.0417	12.0417	13.0417	14.0417	15.0417	5.6	4.5	5.8	6.5	7.2	7.7	7.9	8.9	9	9.4	10.3	11.3
528	Egypt		A great deal of direct sunlight	south	2018-04-20	Friday	12	13	13	13	13	13	13	13	13	13	13	1	4.04167	5.04167	6.04167	7.04167	8.04167	11.0417	12.0417	13.0417	14.0417	15.0417	5.2	4.5	5.3	5.8	6	6.8	7.5	8.8	9	9.5	9.8	10.7
529	Egypt		A great deal of direct sunlight	south	2018-04-20	Friday	12	13	13	13	13	13	13	13	13	13	13	1	4.04167	5.04167	6.04167	7.04167	8.04167	11.0417	12.0417	13.0417	14.0417	15.0417	5	4.5	5	6.2	6.9	7.7	9.9	10.1	10.5	11.5	11.5	11.5
530	Egypt	2018-04-23	A lot	south	2018-04-23	Monday	13	9	9	9	9	9	9	15	14	11	9	1	1.83333	2.83333	3.83333	4.83333	7.83333	8.83333	10.0833	11.0417	11.9167	14.8333	5.7	4.5	5.2	5.4	6	6.4	7.5	7.8	8.5	9.1	9.8	10.9
531	Egypt	2018-04-23	A lot	south	2018-04-23	Monday	13	9	9	9	9	9	9	15	14	11	9	1	1.83333	2.83333	3.83333	4.83333	7.83333	8.83333	10.0833	11.0417	11.9167	14.8333	4.7	4.5	4.6	5.2	5.5	5.8	6.2	6.7	7.5	8	8.9	10.3
532	Egypt	2018-04-23	A lot	south	2018-04-23	Monday	13	9	9	9	9	9	9	15	14	11	9	1	1.83333	2.83333	3.83333	4.83333	7.83333	8.83333	10.0833	11.0417	11.9167	14.8333	5	4.5	4.9	5.2	5.6	6	6.7	7.3	8.5	9	9.7	10.9
533	Egypt	2018-04-23	A lot	south	2018-04-23	Monday	13	9	9	9	9	9	9	15	14	11	9	1	1.83333	2.83333	3.83333	4.83333	7.83333	8.83333	10.0833	11.0417	11.9167	14.8333	5.3	4.5	4.8	5.2	5.8	6	6.7	7.2	8.3	9	10.2	11.4
534	Egypt	2018-04-23	A lot	south	2018-04-23	Monday	13	9	9	9	9	9	9	15	14	11	9	1	1.83333	2.83333	3.83333	4.83333	7.83333	8.83333	10.0833	11.0417	11.9167	14.8333	5.2	4.5	4.7	5.1	5.5	6.2	7	7.2	8.5	9.1	9.8	10.9
535	Egypt	2018-04-23	A lot	south	2018-04-23	Monday	13	9	9	9	9	9	9	15	14	11	9	1	1.83333	2.83333	3.83333	4.83333	7.83333	8.83333	10.0833	11.0417	11.9167	14.8333	4.4	4.5	4.5	4.7	5	5.3	5.8	6.1	6.8	7.1	7.8	9.1
536	Egypt	2018-04-23	A lot	south	2018-04-23	Monday	13	9	9	9	9	9	9	15	14	11	9	1	1.83333	2.83333	3.83333	4.83333	7.83333	8.83333	10.0833	11.0417	11.9167	14.8333	6	4.5	4.5	5.2	5.7	6.3	6.6	6.7	8	8.8	9.6	10.7
537	Egypt	2018-04-23	A lot	south	2018-04-23	Monday	13	9	9	9	9	9	9	15	14	11	9	1	1.83333	2.83333	3.83333	4.83333	7.83333	8.83333	10.0833	11.0417	11.9167	14.8333	4	4.5	4.7	5.7	5.8	6.6	8	8.1	9.4	10	10.5	11.7
538	Egypt	2018-04-23	A lot	south	2018-04-23	Monday	13	9	9	9	9	9	9	15	14	11	9	1	1.83333	2.83333	3.83333	4.83333	7.83333	8.83333	10.0833	11.0417	11.9167	14.8333	4.1	4.5	4.7	5	5.3	5.7	6.3	6.5	7.5	8.1	8.9	10.2
539	Egypt	2018-04-23	A lot	south	2018-04-23	Monday	13	9	9	9	9	9	9	15	14	11	9	1	1.83333	2.83333	3.83333	4.83333	7.83333	8.83333	10.0833	11.0417	11.9167	14.8333	3.9	4.5	4.7	5.1	5.2	5.6	6.2	6.4	7	7.8	8	9.3
540	uk	2018-04-20	A moderate amount	northwest	2018-04-18	Wednesday	14	9	10	14	12	14	9	12	12	14	13	1	1.79167	2.83333	6	6.91667	8	8.79167	9.91667	12.9167	14	14.9583	NA	4.5	5.5	7.5	10	10.5	13	13.5	14	15	14	14.5
541	uk	2018-04-20	A moderate amount	northwest	2018-04-18	Wednesday	14	9	10	14	12	14	9	12	12	14	13	1	1.79167	2.83333	6	6.91667	8	8.79167	9.91667	12.9167	14	14.9583	NA	4.5	4.9	5.6	8.5	8.6	8.9	9.2	9.8	10.6	11	12.5
542	uk	2018-04-20	A moderate amount	northwest	2018-04-18	Wednesday	14	9	10	14	12	14	9	12	12	14	13	1	1.79167	2.83333	6	6.91667	8	8.79167	9.91667	12.9167	14	14.9583	NA	4.5	5.5	7	10	10.5	11	11.5	12.5	14	15	15.1
543	uk	2018-04-20	A moderate amount	northwest	2018-04-18	Wednesday	14	9	10	14	12	14	9	12	12	14	13	1	1.79167	2.83333	6	6.91667	8	8.79167	9.91667	12.9167	14	14.9583	NA	4.5	6	6.5	8	9.5	11.5	12	12.5	14.5	15	16
544	uk	2018-04-20	A moderate amount	northwest	2018-04-18	Wednesday	14	9	10	14	12	14	9	12	12	14	13	1	1.79167	2.83333	6	6.91667	8	8.79167	9.91667	12.9167	14	14.9583	NA	4.5	5	5.2	7	9	9.5	10	11	13	14	15
545	uk	2018-04-20	A moderate amount	northwest	2018-04-18	Wednesday	14	9	10	14	12	14	9	12	12	14	13	1	1.79167	2.83333	6	6.91667	8	8.79167	9.91667	12.9167	14	14.9583	NA	4.5	6	6.5	10.5	12	12	13.5	14	14.5	13	14
546	England		A lot	west	2018-04-19	Thursday	15	15	14	12	13	14	13	13	14	13	13	1	2	4.95833	5.875	6.91667	7.95833	8.91667	11.9167	12.9583	13.9167	14.9167	5.5	4.5	5.6	5.7	5.8	6.3	6.7	6.8	8.6	8.7	9.3	9.5
547	England		A lot	west	2018-04-19	Thursday	15	15	14	12	13	14	13	13	14	13	13	1	2	4.95833	5.875	6.91667	7.95833	8.91667	11.9167	12.9583	13.9167	14.9167	4.6	4.5	5.3	6.4	6.4	6.5	7.8	7.9	8.3	8.9	10	10.6
548	England		A lot	west	2018-04-19	Thursday	15	15	14	12	13	14	13	13	14	13	13	1	2	4.95833	5.875	6.91667	7.95833	8.91667	11.9167	12.9583	13.9167	14.9167	3	4.5	4.9	5.2	5.4	5.8	6.2	6.4	7.2	7.4	7.9	8.2
549	England		A lot	west	2018-04-19	Thursday	15	15	14	12	13	14	13	13	14	13	13	1	2	4.95833	5.875	6.91667	7.95833	8.91667	11.9167	12.9583	13.9167	14.9167	4	4.5	5.2	5.7	7	7.5	8.5	8.9	11	11.2	12	12.6
550	England		A lot	west	2018-04-19	Thursday	15	15	14	12	13	14	13	13	14	13	13	1	2	4.95833	5.875	6.91667	7.95833	8.91667	11.9167	12.9583	13.9167	14.9167	4.5	4.5	5	6.5	7	7.5	8	8.3	9	9.5	9.7	10
551	England		A lot	west	2018-04-19	Thursday	15	15	14	12	13	14	13	13	14	13	13	1	2	4.95833	5.875	6.91667	7.95833	8.91667	11.9167	12.9583	13.9167	14.9167	2.5	4.5	5.3	7	7.7	8.5	9	9.5	11.1	11.5	12.6	12.9
552	England		A lot	west	2018-04-19	Thursday	15	15	14	12	13	14	13	13	14	13	13	1	2	4.95833	5.875	6.91667	7.95833	8.91667	11.9167	12.9583	13.9167	14.9167	4.1	4.5	4.8	6	6.2	6.7	7.3	9	9.2	9.3	9.5	10.6
553	England		A lot	west	2018-04-19	Thursday	15	15	14	12	13	14	13	13	14	13	13	1	2	4.95833	5.875	6.91667	7.95833	8.91667	11.9167	12.9583	13.9167	14.9167	4.5	4.5	5.3	6.5	7	7.1	8	8.5	10.5	10.7	11.6	12
554	England		A lot	west	2018-04-19	Thursday	15	15	14	12	13	14	13	13	14	13	13	1	2	4.95833	5.875	6.91667	7.95833	8.91667	11.9167	12.9583	13.9167	14.9167	4.7	4.5	5	5.8	5.9	6.3	6.9	7.9	8.6	9	9.6	10.8
555	England		A lot	west	2018-04-19	Thursday	15	15	14	12	13	14	13	13	14	13	13	1	2	4.95833	5.875	6.91667	7.95833	8.91667	11.9167	12.9583	13.9167	14.9167	3.5	4.5	5.6	7.8	8.7	9.5	10.3	12	12.6	14	14.8	15
556	England		A lot	west	2018-04-19	Thursday	15	15	14	12	13	14	13	13	14	13	13	1	2	4.95833	5.875	6.91667	7.95833	8.91667	11.9167	12.9583	13.9167	14.9167	3.5	4.5	5.2	6.3	6.4	7.4	7.6	8.5	9	9	9.4	10.1
557	England		A lot	west	2018-04-19	Thursday	15	15	14	12	13	14	13	13	14	13	13	1	2	4.95833	5.875	6.91667	7.95833	8.91667	11.9167	12.9583	13.9167	14.9167	4.6	4.5	5.2	6.6	7.1	7.6	7.9	8.6	10	10.5	11.2	11.5
558	England		A lot	west	2018-04-19	Thursday	15	15	14	12	13	14	13	13	14	13	13	1	2	4.95833	5.875	6.91667	7.95833	8.91667	11.9167	12.9583	13.9167	14.9167	4.5	4.5	5.9	7	7.4	8	9	9.1	10.4	10.7	11.4	11.6
559	England		A lot	west	2018-04-19	Thursday	15	15	14	12	13	14	13	13	14	13	13	1	2	4.95833	5.875	6.91667	7.95833	8.91667	11.9167	12.9583	13.9167	14.9167	4.8	4.5	4.9	5.9	6.2	7	7.7	8.4	9.9	10.3	10.9	11.6
560	England		A lot	west	2018-04-19	Thursday	15	15	14	12	13	14	13	13	14	13	13	1	2	4.95833	5.875	6.91667	7.95833	8.91667	11.9167	12.9583	13.9167	14.9167	5	4.5	5	5.9	6.1	7.2	7.1	8.1	9.5	10	11	12.9
561	Senegal	2018-04-19	A great deal of direct sunlight	south	2018-04-18	Wednesday	13	13	13	13	13	13	13	13	13	13	13	1	2	3	6	7	8	9	10	13	14	15	4.7	4.5	4.7	5.2	5.8	6.4	7.2	9.2	1.3	11.9	12.1	12.3
562	Senegal	2018-04-19	A great deal of direct sunlight	south	2018-04-18	Wednesday	13	13	13	13	13	13	13	13	13	13	13	1	2	3	6	7	8	9	10	13	14	15	3.4	4.5	5	5.8	7	7.5	8	9.1	10	11.2	12.5	12.7
563	Senegal	2018-04-19	A great deal of direct sunlight	south	2018-04-18	Wednesday	13	13	13	13	13	13	13	13	13	13	13	1	2	3	6	7	8	9	10	13	14	15	4.5	4.5	5	5.8	6.5	7.3	7.8	9.2	9.9	10.3	11.5	13
564	Senegal	2018-04-19	A great deal of direct sunlight	south	2018-04-18	Wednesday	13	13	13	13	13	13	13	13	13	13	13	1	2	3	6	7	8	9	10	13	14	15	3.5	4.5	4.8	5	6.8	8.3	9.1	11.1	12	14	14.5	15.5
565	Senegal	2018-04-19	A great deal of direct sunlight	south	2018-04-18	Wednesday	13	13	13	13	13	13	13	13	13	13	13	1	2	3	6	7	8	9	10	13	14	15	4.2	4.5	4.5	4.8	4.8	4.8	4.9	5	5.5	11	12.5	13.1
566	Senegal	2018-04-19	A great deal of direct sunlight	south	2018-04-18	Wednesday	13	13	13	13	13	13	13	13	13	13	13	1	2	3	6	7	8	9	10	13	14	15	5.2	4.5	5.5	9.5	10.5	11.6	12	12.3	12.5	12.5	12.5	12.7
567	Senegal	2018-04-19	A great deal of direct sunlight	south	2018-04-18	Wednesday	13	13	13	13	13	13	13	13	13	13	13	1	2	3	6	7	8	9	10	13	14	15	3.8	4.5	5.3	5.5	6.2	7.5	9.1	10	11	12.9	14.1	14.8
568	Senegal	2018-04-19	A great deal of direct sunlight	south	2018-04-18	Wednesday	13	13	13	13	13	13	13	13	13	13	13	1	2	3	6	7	8	9	10	13	14	15	4	4.5	5.3	5.6	6.7	8	10.5	10.8	11	11.5	12.1	12.6
569	Senegal	2018-04-19	A great deal of direct sunlight	south	2018-04-18	Wednesday	13	13	13	13	13	13	13	13	13	13	13	1	2	3	6	7	8	9	10	13	14	15	4.3	4.5	5.5	6.1	7.3	8.6	9.5	9.8	10	12	13.5	13.7
570	Senegal	2018-04-19	A great deal of direct sunlight	south	2018-04-18	Wednesday	13	13	13	13	13	13	13	13	13	13	13	1	2	3	6	7	8	9	10	13	14	15	3.2	4.5	4.9	5	5.1	6.5	8.1	9.1	10.2	11.1	12.3	12.7
571	Senegal	2018-04-19	A great deal of direct sunlight	south	2018-04-18	Wednesday	13	13	13	13	13	13	13	13	13	13	13	1	2	3	6	7	8	9	10	13	14	15	3.8	4.5	4.6	5	6	7	7.8	8.2	8.8	9	9.4	10

## Sheet: PostExperiment
C_D16_N10	E_D20_N10	E_D16_N14		Key: C=Control; E=Experiment; DX=daytime temperature' NX=nighttime temperature
12.3	14.9	14.7
9.9	11.6	14.1
11.8	11.8	13.4
11.1	11.9	18.9
10.9	13.5	12.7
9.2	11.2	11.3
10.8	10.8	12.1
8.6	11.5	11.2
11.9	11.6	13.1
11.4	14.7	13.4
12.8	17.4	16.5
12.7	10.5	12.4
10.1	15.4	13.5
7.4	15	9.1
10.9	13.5	12.5
10.5	10.3	11.3
9.2	12.6	11.2
9.1	14.2	12.8
11.1	12.3	11.6
10.6	12.2	11.5
10.4	13.2	14.7
11	12.1	13.7

## Sheet: OCV
cross validation error	nothing	avg temp	avg visibility	daily temp	daily visibility	long-term temp	long term visibility
nothing	306.292
avg temp	245.659							lowest OCV
avg visibility	311.181	246.984						lowest OCV with one variable
daily temp	245.46	253.389	246.2					baseline
daily visibility	311.087	246.17	318.446	245.353
long-term temp	248.918	252.485	251.243	253.682	250.534
long term visibility	311.383	244.845	311.933	244.008	320.2	248.994

## Sheet: Pearson's
Pearson's correlation	nothing	avg temp	avg visibility	daily temp	daily visibility	long-term temp	long term visibility
nothing	0
avg temp	0.476838								lowest OCV
avg visibility	0.139513	0.491308							lowest OCV with one variable
daily temp	0.477589	0.478424	0.493534						baseline
daily visibility	0.141961	0.493579	0.153082	0.495886					most correlated
long-term temp	0.500917	0.515275	0.512542	0.515001	0.514362				most correlated single variable
long term visibility	0.433537	0.547983	0.417877	0.519822	0.184596	0.589093
